# Supplementary material for: Synthesis of Quinolizidine-Based 1,4-Azaphosphinines via Cyclization of Heteroarylmethyl(alkynyl)phosphinates
Source: J Org Chem. 2025 Dec 22;91(1):698–719. doi: 10.1021/acs.joc.5c02870 (PMC12797286; doi:10.1021/acs.joc.5c02870)
Supplement: Supplementary file 2 [file jo5c02870_si_002.zip]

Archive with 8,850 entries (7,956 files):
- NMR spectra in FID/
- NMR spectra in FID/(Ra,R)-2t/
- NMR spectra in FID/(Ra,R)-2t/13C/
- NMR spectra in FID/(Ra,R)-2t/13C/acqu
- NMR spectra in FID/(Ra,R)-2t/13C/acqus
- NMR spectra in FID/(Ra,R)-2t/13C/audita.txt
- NMR spectra in FID/(Ra,R)-2t/13C/cpdprg2
- NMR spectra in FID/(Ra,R)-2t/13C/fid
- NMR spectra in FID/(Ra,R)-2t/13C/format.temp
- NMR spectra in FID/(Ra,R)-2t/13C/fq1list
- NMR spectra in FID/(Ra,R)-2t/13C/pdata/
- NMR spectra in FID/(Ra,R)-2t/13C/pdata/1/
- NMR spectra in FID/(Ra,R)-2t/13C/pdata/1/1i
- NMR spectra in FID/(Ra,R)-2t/13C/pdata/1/1r
- NMR spectra in FID/(Ra,R)-2t/13C/pdata/1/auditp.txt
- NMR spectra in FID/(Ra,R)-2t/13C/pdata/1/intrng
- NMR spectra in FID/(Ra,R)-2t/13C/pdata/1/outd
- NMR spectra in FID/(Ra,R)-2t/13C/pdata/1/parm.txt
- NMR spectra in FID/(Ra,R)-2t/13C/pdata/1/peaklist.xml
- NMR spectra in FID/(Ra,R)-2t/13C/pdata/1/peakrng
- NMR spectra in FID/(Ra,R)-2t/13C/pdata/1/peaks
- NMR spectra in FID/(Ra,R)-2t/13C/pdata/1/proc
- NMR spectra in FID/(Ra,R)-2t/13C/pdata/1/procs
- NMR spectra in FID/(Ra,R)-2t/13C/pdata/1/thumb.png
- NMR spectra in FID/(Ra,R)-2t/13C/pdata/1/title
- NMR spectra in FID/(Ra,R)-2t/13C/precom.output
- NMR spectra in FID/(Ra,R)-2t/13C/prosol_History
- NMR spectra in FID/(Ra,R)-2t/13C/pulseprogram
- NMR spectra in FID/(Ra,R)-2t/13C/scon2
- NMR spectra in FID/(Ra,R)-2t/13C/shimvalues
- NMR spectra in FID/(Ra,R)-2t/13C/specpar
- NMR spectra in FID/(Ra,R)-2t/13C/stanprogram30981
- NMR spectra in FID/(Ra,R)-2t/13C/uxnmr.info
- NMR spectra in FID/(Ra,R)-2t/13C/uxnmr.par
- NMR spectra in FID/(Ra,R)-2t/13C/vtc_pid_settings
- NMR spectra in FID/(Ra,R)-2t/1H/
- NMR spectra in FID/(Ra,R)-2t/1H/acqu
- NMR spectra in FID/(Ra,R)-2t/1H/acqus
- NMR spectra in FID/(Ra,R)-2t/1H/audita.txt
- NMR spectra in FID/(Ra,R)-2t/1H/fid
- NMR spectra in FID/(Ra,R)-2t/1H/format.temp
- NMR spectra in FID/(Ra,R)-2t/1H/fq1list
- NMR spectra in FID/(Ra,R)-2t/1H/pdata/
- NMR spectra in FID/(Ra,R)-2t/1H/pdata/1/
- NMR spectra in FID/(Ra,R)-2t/1H/pdata/1/1i
- NMR spectra in FID/(Ra,R)-2t/1H/pdata/1/1r
- NMR spectra in FID/(Ra,R)-2t/1H/pdata/1/auditp.txt
- NMR spectra in FID/(Ra,R)-2t/1H/pdata/1/intrng
- NMR spectra in FID/(Ra,R)-2t/1H/pdata/1/outd
- NMR spectra in FID/(Ra,R)-2t/1H/pdata/1/parm.txt
- NMR spectra in FID/(Ra,R)-2t/1H/pdata/1/peaklist.xml
- NMR spectra in FID/(Ra,R)-2t/1H/pdata/1/peakrng
- NMR spectra in FID/(Ra,R)-2t/1H/pdata/1/peaks
- NMR spectra in FID/(Ra,R)-2t/1H/pdata/1/proc
- NMR spectra in FID/(Ra,R)-2t/1H/pdata/1/procs
- NMR spectra in FID/(Ra,R)-2t/1H/pdata/1/thumb.png
- NMR spectra in FID/(Ra,R)-2t/1H/pdata/1/title
- NMR spectra in FID/(Ra,R)-2t/1H/precom.output
- NMR spectra in FID/(Ra,R)-2t/1H/prosol_History
- NMR spectra in FID/(Ra,R)-2t/1H/pulseprogram
- NMR spectra in FID/(Ra,R)-2t/1H/scon2
- NMR spectra in FID/(Ra,R)-2t/1H/shimvalues
- NMR spectra in FID/(Ra,R)-2t/1H/specpar
- NMR spectra in FID/(Ra,R)-2t/1H/stanprogram16820
- NMR spectra in FID/(Ra,R)-2t/1H/uxnmr.info
- NMR spectra in FID/(Ra,R)-2t/1H/uxnmr.par
- NMR spectra in FID/(Ra,R)-2t/1H/vtc_pid_settings
- NMR spectra in FID/(Ra,R)-2t/31P/
- NMR spectra in FID/(Ra,R)-2t/31P/acqu
- NMR spectra in FID/(Ra,R)-2t/31P/acqus
- NMR spectra in FID/(Ra,R)-2t/31P/audita.txt
- NMR spectra in FID/(Ra,R)-2t/31P/cpdprg2
- NMR spectra in FID/(Ra,R)-2t/31P/fid
- NMR spectra in FID/(Ra,R)-2t/31P/format.temp
- NMR spectra in FID/(Ra,R)-2t/31P/fq1list
- NMR spectra in FID/(Ra,R)-2t/31P/pdata/
- NMR spectra in FID/(Ra,R)-2t/31P/pdata/1/
- NMR spectra in FID/(Ra,R)-2t/31P/pdata/1/1i
- NMR spectra in FID/(Ra,R)-2t/31P/pdata/1/1r
- NMR spectra in FID/(Ra,R)-2t/31P/pdata/1/auditp.txt
- NMR spectra in FID/(Ra,R)-2t/31P/pdata/1/intrng
- NMR spectra in FID/(Ra,R)-2t/31P/pdata/1/outd
- NMR spectra in FID/(Ra,R)-2t/31P/pdata/1/parm.txt
- NMR spectra in FID/(Ra,R)-2t/31P/pdata/1/peaklist.xml
- NMR spectra in FID/(Ra,R)-2t/31P/pdata/1/peakrng
- NMR spectra in FID/(Ra,R)-2t/31P/pdata/1/peaks
- NMR spectra in FID/(Ra,R)-2t/31P/pdata/1/proc
- NMR spectra in FID/(Ra,R)-2t/31P/pdata/1/procs
- NMR spectra in FID/(Ra,R)-2t/31P/pdata/1/thumb.png
- NMR spectra in FID/(Ra,R)-2t/31P/pdata/1/title
- NMR spectra in FID/(Ra,R)-2t/31P/precom.output
- NMR spectra in FID/(Ra,R)-2t/31P/prosol_History
- NMR spectra in FID/(Ra,R)-2t/31P/pulseprogram
- NMR spectra in FID/(Ra,R)-2t/31P/scon2
- NMR spectra in FID/(Ra,R)-2t/31P/shimvalues
- NMR spectra in FID/(Ra,R)-2t/31P/specpar
- NMR spectra in FID/(Ra,R)-2t/31P/stanprogram30981
- NMR spectra in FID/(Ra,R)-2t/31P/uxnmr.info
- NMR spectra in FID/(Ra,R)-2t/31P/uxnmr.par
- NMR spectra in FID/(Ra,R)-2t/31P/vtc_pid_settings
- NMR spectra in FID/(Sa,R)-2t/
- NMR spectra in FID/(Sa,R)-2t/13C/
- NMR spectra in FID/(Sa,R)-2t/13C/acqu
- NMR spectra in FID/(Sa,R)-2t/13C/acqus
- NMR spectra in FID/(Sa,R)-2t/13C/audita.txt
- NMR spectra in FID/(Sa,R)-2t/13C/cpdprg2
- NMR spectra in FID/(Sa,R)-2t/13C/fid
- NMR spectra in FID/(Sa,R)-2t/13C/format.temp
- NMR spectra in FID/(Sa,R)-2t/13C/fq1list
- NMR spectra in FID/(Sa,R)-2t/13C/pdata/
- NMR spectra in FID/(Sa,R)-2t/13C/pdata/1/
- NMR spectra in FID/(Sa,R)-2t/13C/pdata/1/1i
- NMR spectra in FID/(Sa,R)-2t/13C/pdata/1/1r
- NMR spectra in FID/(Sa,R)-2t/13C/pdata/1/auditp.txt
- NMR spectra in FID/(Sa,R)-2t/13C/pdata/1/intrng
- NMR spectra in FID/(Sa,R)-2t/13C/pdata/1/outd
- NMR spectra in FID/(Sa,R)-2t/13C/pdata/1/parm.txt
- NMR spectra in FID/(Sa,R)-2t/13C/pdata/1/peaklist.xml
- NMR spectra in FID/(Sa,R)-2t/13C/pdata/1/peakrng
- NMR spectra in FID/(Sa,R)-2t/13C/pdata/1/peaks
- NMR spectra in FID/(Sa,R)-2t/13C/pdata/1/proc
- NMR spectra in FID/(Sa,R)-2t/13C/pdata/1/procs
- NMR spectra in FID/(Sa,R)-2t/13C/pdata/1/thumb.png
- NMR spectra in FID/(Sa,R)-2t/13C/pdata/1/title
- NMR spectra in FID/(Sa,R)-2t/13C/precom.output
- NMR spectra in FID/(Sa,R)-2t/13C/prosol_History
- NMR spectra in FID/(Sa,R)-2t/13C/pulseprogram
- NMR spectra in FID/(Sa,R)-2t/13C/scon2
- NMR spectra in FID/(Sa,R)-2t/13C/shimvalues
- NMR spectra in FID/(Sa,R)-2t/13C/specpar
- NMR spectra in FID/(Sa,R)-2t/13C/stanprogram21986
- NMR spectra in FID/(Sa,R)-2t/13C/uxnmr.info
- NMR spectra in FID/(Sa,R)-2t/13C/uxnmr.par
- NMR spectra in FID/(Sa,R)-2t/13C/vtc_pid_settings
- NMR spectra in FID/(Sa,R)-2t/1H/
- NMR spectra in FID/(Sa,R)-2t/1H/acqu
- NMR spectra in FID/(Sa,R)-2t/1H/acqus
- NMR spectra in FID/(Sa,R)-2t/1H/audita.txt
- NMR spectra in FID/(Sa,R)-2t/1H/fid
- NMR spectra in FID/(Sa,R)-2t/1H/format.temp
- NMR spectra in FID/(Sa,R)-2t/1H/fq1list
- NMR spectra in FID/(Sa,R)-2t/1H/pdata/
- NMR spectra in FID/(Sa,R)-2t/1H/pdata/1/
- NMR spectra in FID/(Sa,R)-2t/1H/pdata/1/1i
- NMR spectra in FID/(Sa,R)-2t/1H/pdata/1/1r
- NMR spectra in FID/(Sa,R)-2t/1H/pdata/1/auditp.txt
- NMR spectra in FID/(Sa,R)-2t/1H/pdata/1/intrng
- NMR spectra in FID/(Sa,R)-2t/1H/pdata/1/outd
- NMR spectra in FID/(Sa,R)-2t/1H/pdata/1/parm.txt
- NMR spectra in FID/(Sa,R)-2t/1H/pdata/1/peaklist.xml
- NMR spectra in FID/(Sa,R)-2t/1H/pdata/1/peakrng
- NMR spectra in FID/(Sa,R)-2t/1H/pdata/1/peaks
- NMR spectra in FID/(Sa,R)-2t/1H/pdata/1/proc
- NMR spectra in FID/(Sa,R)-2t/1H/pdata/1/procs
- NMR spectra in FID/(Sa,R)-2t/1H/pdata/1/thumb.png
- NMR spectra in FID/(Sa,R)-2t/1H/pdata/1/title
- NMR spectra in FID/(Sa,R)-2t/1H/precom.output
- NMR spectra in FID/(Sa,R)-2t/1H/prosol_History
- NMR spectra in FID/(Sa,R)-2t/1H/pulseprogram
- NMR spectra in FID/(Sa,R)-2t/1H/scon2
- NMR spectra in FID/(Sa,R)-2t/1H/shimvalues
- NMR spectra in FID/(Sa,R)-2t/1H/specpar
- NMR spectra in FID/(Sa,R)-2t/1H/stanprogram21986
- NMR spectra in FID/(Sa,R)-2t/1H/uxnmr.info
- NMR spectra in FID/(Sa,R)-2t/1H/uxnmr.par
- NMR spectra in FID/(Sa,R)-2t/1H/vtc_pid_settings
- NMR spectra in FID/(Sa,R)-2t/31P/
- NMR spectra in FID/(Sa,R)-2t/31P/acqu
- NMR spectra in FID/(Sa,R)-2t/31P/acqus
- NMR spectra in FID/(Sa,R)-2t/31P/audita.txt
- NMR spectra in FID/(Sa,R)-2t/31P/cpdprg2
- NMR spectra in FID/(Sa,R)-2t/31P/fid
- NMR spectra in FID/(Sa,R)-2t/31P/format.temp
- NMR spectra in FID/(Sa,R)-2t/31P/fq1list
- NMR spectra in FID/(Sa,R)-2t/31P/pdata/
- NMR spectra in FID/(Sa,R)-2t/31P/pdata/1/
- NMR spectra in FID/(Sa,R)-2t/31P/pdata/1/1i
- NMR spectra in FID/(Sa,R)-2t/31P/pdata/1/1r
- NMR spectra in FID/(Sa,R)-2t/31P/pdata/1/auditp.txt
- NMR spectra in FID/(Sa,R)-2t/31P/pdata/1/intrng
- NMR spectra in FID/(Sa,R)-2t/31P/pdata/1/outd
- NMR spectra in FID/(Sa,R)-2t/31P/pdata/1/parm.txt
- NMR spectra in FID/(Sa,R)-2t/31P/pdata/1/peaklist.xml
- NMR spectra in FID/(Sa,R)-2t/31P/pdata/1/peakrng
- NMR spectra in FID/(Sa,R)-2t/31P/pdata/1/peaks
- NMR spectra in FID/(Sa,R)-2t/31P/pdata/1/proc
- NMR spectra in FID/(Sa,R)-2t/31P/pdata/1/procs
- NMR spectra in FID/(Sa,R)-2t/31P/pdata/1/thumb.png
- NMR spectra in FID/(Sa,R)-2t/31P/pdata/1/title
- NMR spectra in FID/(Sa,R)-2t/31P/precom.output
- NMR spectra in FID/(Sa,R)-2t/31P/prosol_History
- NMR spectra in FID/(Sa,R)-2t/31P/pulseprogram
- NMR spectra in FID/(Sa,R)-2t/31P/scon2
- NMR spectra in FID/(Sa,R)-2t/31P/shimvalues
- NMR spectra in FID/(Sa,R)-2t/31P/specpar
- NMR spectra in FID/(Sa,R)-2t/31P/stanprogram26832
- NMR spectra in FID/(Sa,R)-2t/31P/uxnmr.info
- NMR spectra in FID/(Sa,R)-2t/31P/uxnmr.par
- NMR spectra in FID/(Sa,R)-2t/31P/vtc_pid_settings
- NMR spectra in FID/1a/
- NMR spectra in FID/1a/13C/
- NMR spectra in FID/1a/13C/acqu
- NMR spectra in FID/1a/13C/acqus
- NMR spectra in FID/1a/13C/audita.txt
- NMR spectra in FID/1a/13C/cpdprg2
- NMR spectra in FID/1a/13C/fid
- NMR spectra in FID/1a/13C/format.temp
- NMR spectra in FID/1a/13C/fq1list
- NMR spectra in FID/1a/13C/pdata/
- NMR spectra in FID/1a/13C/pdata/1/
- NMR spectra in FID/1a/13C/pdata/1/1i
- NMR spectra in FID/1a/13C/pdata/1/1r
- NMR spectra in FID/1a/13C/pdata/1/auditp.txt
- NMR spectra in FID/1a/13C/pdata/1/intrng
- NMR spectra in FID/1a/13C/pdata/1/outd
- NMR spectra in FID/1a/13C/pdata/1/parm.txt
- NMR spectra in FID/1a/13C/pdata/1/peaklist.xml
- NMR spectra in FID/1a/13C/pdata/1/peakrng
- NMR spectra in FID/1a/13C/pdata/1/peaks
- NMR spectra in FID/1a/13C/pdata/1/proc
- NMR spectra in FID/1a/13C/pdata/1/procs
- NMR spectra in FID/1a/13C/pdata/1/thumb.png
- NMR spectra in FID/1a/13C/pdata/1/title
- NMR spectra in FID/1a/13C/precom.output
- NMR spectra in FID/1a/13C/prosol_History
- NMR spectra in FID/1a/13C/pulseprogram
- NMR spectra in FID/1a/13C/scon2
- NMR spectra in FID/1a/13C/shimvalues
- NMR spectra in FID/1a/13C/specpar
- NMR spectra in FID/1a/13C/stanprogram14892
- NMR spectra in FID/1a/13C/uxnmr.info
- NMR spectra in FID/1a/13C/uxnmr.par
- NMR spectra in FID/1a/13C/vtc_pid_settings
- NMR spectra in FID/1a/1H/
- NMR spectra in FID/1a/1H/acqu
- NMR spectra in FID/1a/1H/acqus
- NMR spectra in FID/1a/1H/audita.txt
- NMR spectra in FID/1a/1H/fid
- NMR spectra in FID/1a/1H/format.temp
- NMR spectra in FID/1a/1H/fq1list
- NMR spectra in FID/1a/1H/pdata/
- NMR spectra in FID/1a/1H/pdata/1/
- NMR spectra in FID/1a/1H/pdata/1/1i
- NMR spectra in FID/1a/1H/pdata/1/1r
- NMR spectra in FID/1a/1H/pdata/1/auditp.txt
- NMR spectra in FID/1a/1H/pdata/1/integrals.txt
- NMR spectra in FID/1a/1H/pdata/1/intrng
- NMR spectra in FID/1a/1H/pdata/1/outd
- NMR spectra in FID/1a/1H/pdata/1/parm.txt
- NMR spectra in FID/1a/1H/pdata/1/peaklist.xml
- NMR spectra in FID/1a/1H/pdata/1/peakrng
- NMR spectra in FID/1a/1H/pdata/1/peaks
- NMR spectra in FID/1a/1H/pdata/1/proc
- NMR spectra in FID/1a/1H/pdata/1/procs
- NMR spectra in FID/1a/1H/pdata/1/thumb.png
- NMR spectra in FID/1a/1H/pdata/1/title
- NMR spectra in FID/1a/1H/precom.output
- NMR spectra in FID/1a/1H/prosol_History
- NMR spectra in FID/1a/1H/pulseprogram
- NMR spectra in FID/1a/1H/scon2
- NMR spectra in FID/1a/1H/shimvalues
- NMR spectra in FID/1a/1H/specpar
- NMR spectra in FID/1a/1H/stanprogram31841
- NMR spectra in FID/1a/1H/uxnmr.info
- NMR spectra in FID/1a/1H/uxnmr.par
- NMR spectra in FID/1a/1H/vtc_pid_settings
- NMR spectra in FID/1a/31P/
- NMR spectra in FID/1a/31P/acqu
- NMR spectra in FID/1a/31P/acqus
- NMR spectra in FID/1a/31P/audita.txt
- NMR spectra in FID/1a/31P/cpdprg2
- NMR spectra in FID/1a/31P/fid
- NMR spectra in FID/1a/31P/format.temp
- NMR spectra in FID/1a/31P/fq1list
- NMR spectra in FID/1a/31P/pdata/
- NMR spectra in FID/1a/31P/pdata/1/
- NMR spectra in FID/1a/31P/pdata/1/1i
- NMR spectra in FID/1a/31P/pdata/1/1r
- NMR spectra in FID/1a/31P/pdata/1/auditp.txt
- NMR spectra in FID/1a/31P/pdata/1/integrals.txt
- NMR spectra in FID/1a/31P/pdata/1/intrng
- NMR spectra in FID/1a/31P/pdata/1/outd
- NMR spectra in FID/1a/31P/pdata/1/parm.txt
- NMR spectra in FID/1a/31P/pdata/1/peaklist.xml
- NMR spectra in FID/1a/31P/pdata/1/peakrng
- NMR spectra in FID/1a/31P/pdata/1/peaks
- NMR spectra in FID/1a/31P/pdata/1/proc
- NMR spectra in FID/1a/31P/pdata/1/procs
- NMR spectra in FID/1a/31P/pdata/1/thumb.png
- NMR spectra in FID/1a/31P/pdata/1/title
- NMR spectra in FID/1a/31P/precom.output
- NMR spectra in FID/1a/31P/prosol_History
- NMR spectra in FID/1a/31P/pulseprogram
- NMR spectra in FID/1a/31P/scon2
- NMR spectra in FID/1a/31P/shimvalues
- NMR spectra in FID/1a/31P/specpar
- NMR spectra in FID/1a/31P/stanprogram20965
- NMR spectra in FID/1a/31P/uxnmr.info
- NMR spectra in FID/1a/31P/uxnmr.par
- NMR spectra in FID/1a/31P/vtc_pid_settings
[truncated: 8,550 more entries]
