# Supplementary material for: Synthesis of Quinolizidine-Based 1,4-Azaphosphinines via Cyclization of Heteroarylmethyl(alkynyl)phosphinates
Source: J Org Chem. 2025 Dec 22;91(1):698–719. doi: 10.1021/acs.joc.5c02870 (PMC12797286; doi:10.1021/acs.joc.5c02870)
Supplement: Supplementary file 2 [file jo5c02870_si_002.zip › NMR spectra in FID/(Ra,R)-2t/13C/pdata/1/intrng]

P 0
151.250394   150.863957
145.825684   145.052808
137.331345   136.915743
134.436708   133.933610
131.855596   131.316041
129.952572   127.757898
127.021479   125.738214
125.730923   124.972630
123.682074   122.952946
106.985048   105.504919
104.819539   104.469557
77.878268   76.667916
62.537420   61.830166
17.207547   16.704448
