# Supplementary material for: Synthesis of Quinolizidine-Based 1,4-Azaphosphinines via Cyclization of Heteroarylmethyl(alkynyl)phosphinates
Source: J Org Chem. 2025 Dec 22;91(1):698–719. doi: 10.1021/acs.joc.5c02870 (PMC12797286; doi:10.1021/acs.joc.5c02870)
Supplement: Supplementary file 2 [file jo5c02870_si_002.zip › NMR spectra in FID/(Ra,R)-2t/13C/pdata/1/peaklist.xml]

<?xml version="1.0" encoding="UTF-8"?>
<PeakList>
  <PeakList1D>
    <PeakList1DHeader creator="gamos" date="2025-02-04T14:01:29.665+01:00" expNo="21" name="MK_261D_PR1" owner="" procNo="1" source="/opt/topspin3.5pl7/data/gamos/data/kosak/nmr">
      <PeakPickDetails>F1=219.460297ppm, F2=-19.460289ppm, MI=0.00cm, MAXI=10000.00cm, PC=1.400
      </PeakPickDetails>
    </PeakList1DHeader>
    <Peak1D F1="151.066086" intensity="4.041321e+00" type="0"/>
    <Peak1D F1="151.045212" intensity="4.218426e+00" type="0"/>
    <Peak1D F1="145.682449" intensity="3.766006e+00" type="0"/>
    <Peak1D F1="145.602188" intensity="3.720956e+00" type="0"/>
    <Peak1D F1="137.196335" intensity="4.277643e+00" type="0"/>
    <Peak1D F1="137.072556" intensity="4.598232e+00" type="0"/>
    <Peak1D F1="134.210861" intensity="8.333111e+00" type="0"/>
    <Peak1D F1="134.184937" intensity="4.207110e+00" type="0"/>
    <Peak1D F1="132.136093" intensity="9.279504e-01" type="0"/>
    <Peak1D F1="132.036636" intensity="7.748424e-01" type="0"/>
    <Peak1D F1="131.967285" intensity="6.163644e-01" type="0"/>
    <Peak1D F1="131.606079" intensity="9.857599e+00" type="0"/>
    <Peak1D F1="131.540436" intensity="7.578686e+00" type="0"/>
    <Peak1D F1="131.099091" intensity="3.365754e-01" type="0"/>
    <Peak1D F1="130.451767" intensity="3.249884e-01" type="0"/>
    <Peak1D F1="129.693817" intensity="1.234726e+01" type="0"/>
    <Peak1D F1="129.315369" intensity="1.500000e+01" type="0"/>
    <Peak1D F1="129.277817" intensity="9.613589e+00" type="0"/>
    <Peak1D F1="128.678070" intensity="7.391015e+00" type="0"/>
    <Peak1D F1="128.527039" intensity="1.012427e+00" type="0"/>
    <Peak1D F1="128.468430" intensity="1.335997e+00" type="0"/>
    <Peak1D F1="128.379089" intensity="7.497104e+00" type="0"/>
    <Peak1D F1="128.360611" intensity="7.783510e+00" type="0"/>
    <Peak1D F1="128.105652" intensity="1.168106e+01" type="0"/>
    <Peak1D F1="126.734932" intensity="9.358182e+00" type="0"/>
    <Peak1D F1="126.696259" intensity="9.038228e+00" type="0"/>
    <Peak1D F1="126.682724" intensity="9.425956e+00" type="0"/>
    <Peak1D F1="126.656677" intensity="1.266173e+01" type="0"/>
    <Peak1D F1="126.171516" intensity="1.185076e+01" type="0"/>
    <Peak1D F1="125.921776" intensity="4.286516e-01" type="0"/>
    <Peak1D F1="125.778236" intensity="4.809424e-01" type="0"/>
    <Peak1D F1="125.625473" intensity="7.286137e+00" type="0"/>
    <Peak1D F1="125.607101" intensity="6.879828e+00" type="0"/>
    <Peak1D F1="123.428505" intensity="3.216904e-01" type="0"/>
    <Peak1D F1="123.276871" intensity="6.253242e+00" type="0"/>
    <Peak1D F1="123.162224" intensity="6.156619e+00" type="0"/>
    <Peak1D F1="106.757683" intensity="1.159847e+01" type="0"/>
    <Peak1D F1="105.886383" intensity="6.000976e+00" type="0"/>
    <Peak1D F1="104.641869" intensity="6.037532e+00" type="0"/>
    <Peak1D F1="101.008171" intensity="3.178186e+00" type="0"/>
    <Peak1D F1="99.604141" intensity="3.143366e+00" type="0"/>
    <Peak1D F1="77.499702" intensity="1.917600e+01" type="0"/>
    <Peak1D F1="77.384422" intensity="8.834630e-01" type="0"/>
    <Peak1D F1="77.181366" intensity="2.044423e+01" type="0"/>
    <Peak1D F1="76.862587" intensity="1.961488e+01" type="0"/>
    <Peak1D F1="62.118355" intensity="7.032047e+00" type="0"/>
    <Peak1D F1="62.054474" intensity="6.595774e+00" type="0"/>
    <Peak1D F1="60.395607" intensity="6.507933e-01" type="0"/>
    <Peak1D F1="21.082434" intensity="5.795393e-01" type="0"/>
    <Peak1D F1="16.917490" intensity="7.265642e+00" type="0"/>
    <Peak1D F1="16.854860" intensity="7.331066e+00" type="0"/>
    <Peak1D F1="16.260904" intensity="3.539198e-01" type="0"/>
    <Peak1D F1="14.236493" intensity="8.417147e-01" type="0"/>
  </PeakList1D>
</PeakList>
