# Supplementary material for: Synthesis of Quinolizidine-Based 1,4-Azaphosphinines via Cyclization of Heteroarylmethyl(alkynyl)phosphinates
Source: J Org Chem. 2025 Dec 22;91(1):698–719. doi: 10.1021/acs.joc.5c02870 (PMC12797286; doi:10.1021/acs.joc.5c02870)
Supplement: Supplementary file 2 [file jo5c02870_si_002.zip › NMR spectra in FID/(Ra,R)-2t/13C/shimvalues]

# Tue Feb  4 13:49:39 2025
#$$PROBEIDENTIFIER=Z116098_0449
#$$PROBENAME=PA BBO 400S1 BBF-H-D-05 Z SP
#$$SHIMID=292722
#
# Active Shim Gradients
#
Z           		1176            
Z2          		683             
Z3          		1893            
Z4          		-140            
Z5          		-309            
Z6          		-2325           
Z7          		4532            
Z8          		10676           
X           		-2165           
XZ          		-1839           
XZ2         		3665            
XZ3         		1473            
XZ4         		89              
XZ5         		4681            
Y           		1072            
YZ          		1081            
YZ2         		-1530           
YZ3         		-95             
YZ4         		1783            
YZ5         		6111            
XY          		130             
XYZ         		-4779           
XYZ2        		475             
XYZ3        		704             
XYZ4        		-723            
XYZ5        		0               
(X2-Y2)     		516             
(X2-Y2)Z    		4636            
(X2-Y2)Z2   		-1482           
(X2-Y2)Z3   		-1180           
(X2-Y2)Z4   		596             
(X2-Y2)Z5   		0               
X3          		-10473          
X3Z         		-1837           
Y3          		-816            
Y3Z         		-2682           
#
# Lock Parameter
#
FIELD		3269.263
LOCKPHASE		203.900 
LOCKPOWER		-30.000 
LOCKGAIN		127.720 
LOCKDC		-65.900 
LOCKSHIFT		7.240   
LOOPGAIN		-12.000 
LOOPTIME		0.400   
LOOPFILTER		100.000 
#
IEEE64_VERSION_CODE 1
#
# Shim currents 
#
SHIM_SETTING [1 ]  1277.88553726   
SHIM_SETTING [2 ]  -3921.84778292  
SHIM_SETTING [3 ]  -959.78802664   
SHIM_SETTING [4 ]  13048.30316313  
SHIM_SETTING [5 ]  -6168.38480547  
SHIM_SETTING [6 ]  -4724.21825423  
SHIM_SETTING [7 ]  12967.46637237  
SHIM_SETTING [8 ]  2591.08888519   
SHIM_SETTING [9 ]  1449.92621661   
SHIM_SETTING [10]  -1413.89852838  
SHIM_SETTING [11]  0.00000000      
SHIM_SETTING [12]  1866.55051550   
SHIM_SETTING [13]  -3497.62788277  
SHIM_SETTING [14]  -4188.62777450  
SHIM_SETTING [15]  2881.73998788   
SHIM_SETTING [16]  646.44719774    
SHIM_SETTING [17]  -5929.13168103  
SHIM_SETTING [18]  -3312.32483806  
SHIM_SETTING [19]  3325.78765011   
SHIM_SETTING [20]  -7466.20330171  
SHIM_SETTING [21]  2893.49548222   
SHIM_SETTING [22]  -4635.52165155  
SHIM_SETTING [23]  5018.95819333   
SHIM_SETTING [24]  -3008.51230623  
SHIM_SETTING [25]  873.30847620    
SHIM_SETTING [26]  1160.46520618   
SHIM_SETTING [27]  -5970.18456951  
SHIM_SETTING [28]  3638.37543609   
SHIM_SETTING [29]  -957.35368571   
SHIM_SETTING [30]  -229.51370278   
SHIM_SETTING [31]  2255.82764763   
SHIM_SETTING [32]  -2594.49913763  
SHIM_SETTING [33]  -4035.70307615  
SHIM_SETTING [34]  4482.75793303   
SHIM_SETTING [35]  -3308.47374478  
SHIM_SETTING [36]  4320.15970789   
SHIM_SETTING [37]  -3890.87672984  
SHIM_SETTING [38]  8580.44770241   
SHIM_SETTING [39]  -1700.91684552  
SHIM_SETTING [40]  0.00000000      
