# Supplementary material for: Synthesis of Quinolizidine-Based 1,4-Azaphosphinines via Cyclization of Heteroarylmethyl(alkynyl)phosphinates
Source: J Org Chem. 2025 Dec 22;91(1):698–719. doi: 10.1021/acs.joc.5c02870 (PMC12797286; doi:10.1021/acs.joc.5c02870)
Supplement: Supplementary file 2 [file jo5c02870_si_002.zip › NMR spectra in FID/(Ra,R)-2t/1H/pdata/1/auditp.txt]

##TITLE= Audit trail, TopSpin 3.5 pl 7
##JCAMPDX= 5.01
##ORIGIN= Bruker BioSpin GmbH
##OWNER= gamos
$$ /opt/topspin3.5pl7/data/gamos/data/kosak/nmr/MK_261D_PR1/30/pdata/1/auditp.txt
##AUDIT TRAIL=  $$ (NUMBER, WHEN, WHO, WHERE, PROCESS, VERSION, WHAT)
(   1,<2025-03-05 08:08:26.991 +0100>,<gamos>,<CZC5400LYD>,<go4>,<TopSpin 3.5.7>,
      <created by zg
	started at 2025-03-05 08:07:33.124 +0100,
	POWCHK enabled, PULCHK disabled,
       configuration hash MD5:
       A3 A1 17 D0 55 64 7A B1 3A CB 89 C8 1D 51 79 E2
       data hash MD5: 64K
       1B 99 85 36 B4 2A 8E E6 38 97 D4 9B C5 59 A4 E9>)
(   2,<2025-03-05 08:08:27.046 +0100>,<gamos>,<CZC5400LYD>,<audit>,<TopSpin 3.5.7>,
      <user comment:
       ICON-NMR User ID: kosak
       data hash MD5: 64K
       1B 99 85 36 B4 2A 8E E6 38 97 D4 9B C5 59 A4 E9>)
(   3,<2025-03-05 08:08:27.511 +0100>,<gamos>,<CZC5400LYD>,<proc1d>,<TopSpin 3.5.7>,
      <Start of raw data processing
       ef LB = 0.3 FT_mod = 6 PKNL = 1 SI = 64K 
       data hash MD5: 64K
       DF 0D C0 CA A0 90 BD E7 34 05 1A F8 16 CB 4A 1B>)
(   4,<2025-03-05 08:08:27.788 +0100>,<gamos>,<CZC5400LYD>,<proc1d>,<TopSpin 3.5.7>,
      <apk 
       data hash MD5: 64K
       3C DF 39 0B A2 33 53 24 62 75 96 AE DC FD 0F CB>)
(   5,<2025-03-05 08:08:27.815 +0100>,<gamos>,<CZC5400LYD>,<proc1d>,<TopSpin 3.5.7>,
      <abs ABSG = 5 
       data hash MD5: 64K
       7F B6 70 57 A0 F1 DB C7 95 3C EE 73 4D DB C8 48>)
##END=

$$ hash MD5
$$ FE F6 9F 42 52 80 87 1F B3 62 6B C9 C0 DD 4B 48
