# Supplementary material for: Synthesis of Quinolizidine-Based 1,4-Azaphosphinines via Cyclization of Heteroarylmethyl(alkynyl)phosphinates
Source: J Org Chem. 2025 Dec 22;91(1):698–719. doi: 10.1021/acs.joc.5c02870 (PMC12797286; doi:10.1021/acs.joc.5c02870)
Supplement: Supplementary file 2 [file jo5c02870_si_002.zip › NMR spectra in FID/(Ra,R)-2t/1H/pdata/1/intrng]

P 0
8.413209   6.912883
6.495175   6.009325
6.009020   5.569617
4.197627   4.004205
4.003899   3.385434
2.109087   1.864940
1.864635   1.497345
1.369313   0.653068
0.652762   0.400059
