# Supplementary material for: Synthesis of Quinolizidine-Based 1,4-Azaphosphinines via Cyclization of Heteroarylmethyl(alkynyl)phosphinates
Source: J Org Chem. 2025 Dec 22;91(1):698–719. doi: 10.1021/acs.joc.5c02870 (PMC12797286; doi:10.1021/acs.joc.5c02870)
Supplement: Supplementary file 2 [file jo5c02870_si_002.zip › NMR spectra in FID/(Ra,R)-2t/1H/pdata/1/peaklist.xml]

<?xml version="1.0" encoding="UTF-8"?>
<PeakList>
  <PeakList1D>
    <PeakList1DHeader creator="gamos" date="2025-03-05T08:08:27.821+01:00" expNo="30" name="MK_261D_PR1" owner="" procNo="1" source="/opt/topspin3.5pl7/data/gamos/data/kosak/nmr">
      <PeakPickDetails>F1=16.091459ppm, F2=-3.934082ppm, MI=0.00cm, MAXI=10000.00cm, PC=1.000
      </PeakPickDetails>
    </PeakList1DHeader>
    <Peak1D F1="12.141022" intensity="5.273013e-03" type="0"/>
    <Peak1D F1="8.931422" intensity="6.124606e-03" type="0"/>
    <Peak1D F1="8.639131" intensity="6.486453e-03" type="0"/>
    <Peak1D F1="8.427723" intensity="5.564783e-03" type="0"/>
    <Peak1D F1="8.401648" intensity="6.518276e-03" type="0"/>
    <Peak1D F1="8.380045" intensity="6.941130e-03" type="0"/>
    <Peak1D F1="8.335467" intensity="6.832505e-03" type="0"/>
    <Peak1D F1="8.280377" intensity="1.252507e-02" type="0"/>
    <Peak1D F1="8.264847" intensity="1.426138e-02" type="0"/>
    <Peak1D F1="8.201436" intensity="9.621059e-03" type="0"/>
    <Peak1D F1="8.090008" intensity="3.809995e-01" type="0"/>
    <Peak1D F1="8.081691" intensity="1.646815e+00" type="0"/>
    <Peak1D F1="8.073204" intensity="1.526959e+00" type="0"/>
    <Peak1D F1="8.066409" intensity="1.314790e+00" type="0"/>
    <Peak1D F1="8.057453" intensity="1.747477e+00" type="0"/>
    <Peak1D F1="8.049367" intensity="3.378169e-01" type="0"/>
    <Peak1D F1="8.003936" intensity="2.206757e-02" type="0"/>
    <Peak1D F1="7.988254" intensity="2.607561e-02" type="0"/>
    <Peak1D F1="7.847130" intensity="4.573883e-01" type="0"/>
    <Peak1D F1="7.842885" intensity="3.725851e-01" type="0"/>
    <Peak1D F1="7.823315" intensity="6.543124e-01" type="0"/>
    <Peak1D F1="7.808649" intensity="3.373613e+00" type="0"/>
    <Peak1D F1="7.798428" intensity="2.004323e+00" type="0"/>
    <Peak1D F1="7.792147" intensity="4.111016e+00" type="0"/>
    <Peak1D F1="7.784660" intensity="2.399729e+00" type="0"/>
    <Peak1D F1="7.775245" intensity="4.492769e-01" type="0"/>
    <Peak1D F1="7.753770" intensity="1.563980e-01" type="0"/>
    <Peak1D F1="7.750476" intensity="1.816223e-01" type="0"/>
    <Peak1D F1="7.745602" intensity="1.532969e-01" type="0"/>
    <Peak1D F1="7.736201" intensity="1.787249e-01" type="0"/>
    <Peak1D F1="7.731053" intensity="2.074074e-01" type="0"/>
    <Peak1D F1="7.727985" intensity="1.622691e-01" type="0"/>
    <Peak1D F1="7.712125" intensity="3.381491e-02" type="0"/>
    <Peak1D F1="7.676650" intensity="2.975034e-02" type="0"/>
    <Peak1D F1="7.657086" intensity="4.169205e-02" type="0"/>
    <Peak1D F1="7.641137" intensity="4.442303e-02" type="0"/>
    <Peak1D F1="7.623516" intensity="7.079368e-02" type="0"/>
    <Peak1D F1="7.608624" intensity="8.621453e-02" type="0"/>
    <Peak1D F1="7.589971" intensity="6.769650e-02" type="0"/>
    <Peak1D F1="7.573774" intensity="4.487450e-02" type="0"/>
    <Peak1D F1="7.538495" intensity="2.902908e-01" type="0"/>
    <Peak1D F1="7.520474" intensity="3.386171e-01" type="0"/>
    <Peak1D F1="7.518305" intensity="3.345237e-01" type="0"/>
    <Peak1D F1="7.500274" intensity="3.102128e-01" type="0"/>
    <Peak1D F1="7.479778" intensity="1.850937e+00" type="0"/>
    <Peak1D F1="7.462045" intensity="4.251746e+00" type="0"/>
    <Peak1D F1="7.442126" intensity="6.460693e+00" type="0"/>
    <Peak1D F1="7.432111" intensity="9.514673e+00" type="0"/>
    <Peak1D F1="7.422112" intensity="1.202386e+01" type="0"/>
    <Peak1D F1="7.413616" intensity="6.843823e+00" type="0"/>
    <Peak1D F1="7.405789" intensity="7.428021e+00" type="0"/>
    <Peak1D F1="7.397766" intensity="6.532982e+00" type="0"/>
    <Peak1D F1="7.389168" intensity="1.449273e+00" type="0"/>
    <Peak1D F1="7.378783" intensity="4.490679e-01" type="0"/>
    <Peak1D F1="7.362292" intensity="1.737210e-01" type="0"/>
    <Peak1D F1="7.358657" intensity="1.527230e-01" type="0"/>
    <Peak1D F1="7.293893" intensity="4.416887e-02" type="0"/>
    <Peak1D F1="7.276762" intensity="8.358123e-02" type="0"/>
    <Peak1D F1="7.255614" intensity="4.977655e-02" type="0"/>
    <Peak1D F1="7.238967" intensity="5.641973e-02" type="0"/>
    <Peak1D F1="7.225660" intensity="7.357740e-02" type="0"/>
    <Peak1D F1="7.206666" intensity="8.960818e-02" type="0"/>
    <Peak1D F1="7.187637" intensity="5.336726e+00" type="0"/>
    <Peak1D F1="7.165836" intensity="1.614338e-02" type="0"/>
    <Peak1D F1="7.122597" intensity="3.660235e-02" type="0"/>
    <Peak1D F1="7.103502" intensity="4.698751e-02" type="0"/>
    <Peak1D F1="7.080673" intensity="3.299902e-01" type="0"/>
    <Peak1D F1="7.067354" intensity="2.806871e+00" type="0"/>
    <Peak1D F1="7.048429" intensity="2.839533e+00" type="0"/>
    <Peak1D F1="6.923519" intensity="2.504422e-02" type="0"/>
    <Peak1D F1="6.836331" intensity="1.211268e-02" type="0"/>
    <Peak1D F1="6.818136" intensity="1.018010e-02" type="0"/>
    <Peak1D F1="6.488241" intensity="7.506562e-03" type="0"/>
    <Peak1D F1="6.479466" intensity="7.438076e-03" type="0"/>
    <Peak1D F1="6.467720" intensity="7.929464e-03" type="0"/>
    <Peak1D F1="6.369759" intensity="1.957442e-02" type="0"/>
    <Peak1D F1="6.346613" intensity="3.741088e-02" type="0"/>
    <Peak1D F1="6.330629" intensity="7.992824e-02" type="0"/>
    <Peak1D F1="6.327392" intensity="8.910944e-02" type="0"/>
    <Peak1D F1="6.323908" intensity="9.463689e-02" type="0"/>
    <Peak1D F1="6.320960" intensity="9.942065e-02" type="0"/>
    <Peak1D F1="6.309131" intensity="6.801894e-01" type="0"/>
    <Peak1D F1="6.306263" intensity="7.988892e-01" type="0"/>
    <Peak1D F1="6.302850" intensity="7.665478e-01" type="0"/>
    <Peak1D F1="6.299778" intensity="7.555311e-01" type="0"/>
    <Peak1D F1="6.293988" intensity="7.464257e-01" type="0"/>
    <Peak1D F1="6.291026" intensity="8.410832e-01" type="0"/>
    <Peak1D F1="6.284907" intensity="1.445269e+00" type="0"/>
    <Peak1D F1="6.278852" intensity="9.645349e-01" type="0"/>
    <Peak1D F1="6.275737" intensity="9.183937e-01" type="0"/>
    <Peak1D F1="6.270039" intensity="9.180995e-01" type="0"/>
    <Peak1D F1="6.267039" intensity="9.590443e-01" type="0"/>
    <Peak1D F1="6.263571" intensity="9.472337e-01" type="0"/>
    <Peak1D F1="6.260537" intensity="8.508065e-01" type="0"/>
    <Peak1D F1="6.228028" intensity="3.356998e-02" type="0"/>
    <Peak1D F1="6.199648" intensity="2.587952e-01" type="0"/>
    <Peak1D F1="6.175732" intensity="2.143332e-01" type="0"/>
    <Peak1D F1="6.157034" intensity="2.689245e+00" type="0"/>
    <Peak1D F1="6.133241" intensity="1.917736e+00" type="0"/>
    <Peak1D F1="6.088201" intensity="8.461721e-03" type="0"/>
    <Peak1D F1="6.074625" intensity="9.167375e-03" type="0"/>
    <Peak1D F1="6.055897" intensity="5.712544e-03" type="0"/>
    <Peak1D F1="6.035258" intensity="5.466591e-03" type="0"/>
    <Peak1D F1="6.017033" intensity="3.191963e-02" type="0"/>
    <Peak1D F1="5.948394" intensity="2.345926e-02" type="0"/>
    <Peak1D F1="5.929815" intensity="1.909729e-02" type="0"/>
    <Peak1D F1="5.920321" intensity="1.689902e-02" type="0"/>
    <Peak1D F1="5.882854" intensity="6.687044e-02" type="0"/>
    <Peak1D F1="5.879762" intensity="6.627297e-02" type="0"/>
    <Peak1D F1="5.838654" intensity="6.639067e-01" type="0"/>
    <Peak1D F1="5.836165" intensity="6.792107e-01" type="0"/>
    <Peak1D F1="5.821789" intensity="6.633247e+00" type="0"/>
    <Peak1D F1="5.819289" intensity="6.606949e+00" type="0"/>
    <Peak1D F1="5.798272" intensity="3.581557e-02" type="0"/>
    <Peak1D F1="5.794282" intensity="3.406822e-02" type="0"/>
    <Peak1D F1="5.783059" intensity="4.058877e-02" type="0"/>
    <Peak1D F1="5.779396" intensity="4.237994e-02" type="0"/>
    <Peak1D F1="5.752785" intensity="1.764080e-01" type="0"/>
    <Peak1D F1="5.748990" intensity="1.972241e-01" type="0"/>
    <Peak1D F1="5.738902" intensity="1.516951e+00" type="0"/>
    <Peak1D F1="5.735123" intensity="1.597740e+00" type="0"/>
    <Peak1D F1="5.723662" intensity="1.588701e+00" type="0"/>
    <Peak1D F1="5.719899" intensity="2.690665e+00" type="0"/>
    <Peak1D F1="5.716238" intensity="1.616290e+00" type="0"/>
    <Peak1D F1="5.704708" intensity="1.352504e+00" type="0"/>
    <Peak1D F1="5.700891" intensity="1.280241e+00" type="0"/>
    <Peak1D F1="5.654697" intensity="6.654467e-03" type="0"/>
    <Peak1D F1="5.634513" intensity="6.508685e-03" type="0"/>
    <Peak1D F1="5.619709" intensity="3.172039e-02" type="0"/>
    <Peak1D F1="5.522086" intensity="1.082023e-02" type="0"/>
    <Peak1D F1="5.505091" intensity="1.647941e-02" type="0"/>
    <Peak1D F1="5.487243" intensity="1.426856e-02" type="0"/>
    <Peak1D F1="5.449305" intensity="6.853350e-03" type="0"/>
    <Peak1D F1="5.393766" intensity="1.141417e-02" type="0"/>
    <Peak1D F1="5.326155" intensity="7.418305e-03" type="0"/>
    <Peak1D F1="5.314295" intensity="5.861352e-03" type="0"/>
    <Peak1D F1="5.287984" intensity="5.840841e-03" type="0"/>
    <Peak1D F1="5.266407" intensity="8.642161e-03" type="0"/>
    <Peak1D F1="5.226871" intensity="1.259776e-02" type="0"/>
    <Peak1D F1="5.217069" intensity="2.826756e-02" type="0"/>
    <Peak1D F1="5.105942" intensity="5.881596e-03" type="0"/>
    <Peak1D F1="4.826321" intensity="5.321050e-03" type="0"/>
    <Peak1D F1="4.103048" intensity="7.032557e-03" type="0"/>
    <Peak1D F1="4.073005" intensity="1.673177e-01" type="0"/>
    <Peak1D F1="4.055143" intensity="5.113414e-01" type="0"/>
    <Peak1D F1="4.037291" intensity="5.144832e-01" type="0"/>
    <Peak1D F1="4.019452" intensity="1.696799e-01" type="0"/>
    <Peak1D F1="3.996322" intensity="7.038692e-03" type="0"/>
    <Peak1D F1="3.962481" intensity="1.276542e-02" type="0"/>
    <Peak1D F1="3.940008" intensity="2.840158e-01" type="0"/>
    <Peak1D F1="3.922374" intensity="9.176341e-01" type="0"/>
    <Peak1D F1="3.919095" intensity="4.194348e-01" type="0"/>
    <Peak1D F1="3.914415" intensity="4.505403e-01" type="0"/>
    <Peak1D F1="3.904704" intensity="1.016024e+00" type="0"/>
    <Peak1D F1="3.901314" intensity="1.074029e+00" type="0"/>
    <Peak1D F1="3.896750" intensity="1.336692e+00" type="0"/>
    <Peak1D F1="3.893544" intensity="5.807636e-01" type="0"/>
    <Peak1D F1="3.886914" intensity="4.721447e-01" type="0"/>
    <Peak1D F1="3.883648" intensity="1.049073e+00" type="0"/>
    <Peak1D F1="3.879079" intensity="1.418398e+00" type="0"/>
    <Peak1D F1="3.875712" intensity="1.336178e+00" type="0"/>
    <Peak1D F1="3.865992" intensity="3.759672e-01" type="0"/>
    <Peak1D F1="3.861295" intensity="5.670534e-01" type="0"/>
    <Peak1D F1="3.858037" intensity="1.254188e+00" type="0"/>
    <Peak1D F1="3.840404" intensity="3.938734e-01" type="0"/>
    <Peak1D F1="3.808958" intensity="2.080000e-02" type="0"/>
    <Peak1D F1="3.784559" intensity="3.984233e-01" type="0"/>
    <Peak1D F1="3.766903" intensity="1.236766e+00" type="0"/>
    <Peak1D F1="3.762819" intensity="5.280598e-01" type="0"/>
    <Peak1D F1="3.758986" intensity="3.960804e-01" type="0"/>
    <Peak1D F1="3.749243" intensity="1.318505e+00" type="0"/>
    <Peak1D F1="3.745091" intensity="1.391974e+00" type="0"/>
    <Peak1D F1="3.741325" intensity="1.068081e+00" type="0"/>
    <Peak1D F1="3.737210" intensity="4.416355e-01" type="0"/>
    <Peak1D F1="3.731528" intensity="5.533817e-01" type="0"/>
    <Peak1D F1="3.727436" intensity="1.349249e+00" type="0"/>
    <Peak1D F1="3.723650" intensity="1.085055e+00" type="0"/>
    <Peak1D F1="3.719487" intensity="9.758940e-01" type="0"/>
    <Peak1D F1="3.709796" intensity="4.639375e-01" type="0"/>
    <Peak1D F1="3.705962" intensity="4.085999e-01" type="0"/>
    <Peak1D F1="3.701819" intensity="9.171069e-01" type="0"/>
    <Peak1D F1="3.684164" intensity="2.992068e-01" type="0"/>
    <Peak1D F1="3.679796" intensity="1.170519e-01" type="0"/>
    <Peak1D F1="3.674372" intensity="5.694064e-02" type="0"/>
    <Peak1D F1="3.671793" intensity="6.140074e-02" type="0"/>
    <Peak1D F1="3.662019" intensity="1.009405e-01" type="0"/>
    <Peak1D F1="3.656626" intensity="1.169117e-01" type="0"/>
    <Peak1D F1="3.654213" intensity="1.278030e-01" type="0"/>
    <Peak1D F1="3.648899" intensity="4.953046e-02" type="0"/>
    <Peak1D F1="3.644453" intensity="4.704588e-02" type="0"/>
    <Peak1D F1="3.639009" intensity="1.125244e-01" type="0"/>
    <Peak1D F1="3.636567" intensity="1.270974e-01" type="0"/>
    <Peak1D F1="3.631224" intensity="1.107547e-01" type="0"/>
    <Peak1D F1="3.618836" intensity="4.909537e-02" type="0"/>
    <Peak1D F1="3.613581" intensity="1.078607e-01" type="0"/>
    <Peak1D F1="3.596088" intensity="3.588353e-02" type="0"/>
    <Peak1D F1="3.584723" intensity="2.123281e-02" type="0"/>
    <Peak1D F1="3.575691" intensity="1.863008e-02" type="0"/>
    <Peak1D F1="3.570753" intensity="1.991325e-02" type="0"/>
    <Peak1D F1="3.561142" intensity="2.676030e-02" type="0"/>
    <Peak1D F1="3.556371" intensity="2.360040e-02" type="0"/>
    <Peak1D F1="3.546681" intensity="1.849420e-02" type="0"/>
    <Peak1D F1="3.532937" intensity="2.614659e-02" type="0"/>
    <Peak1D F1="3.516281" intensity="1.522534e-02" type="0"/>
    <Peak1D F1="3.430117" intensity="9.915285e-03" type="0"/>
    <Peak1D F1="3.416507" intensity="3.616204e-02" type="0"/>
    <Peak1D F1="3.412475" intensity="2.613115e-02" type="0"/>
    <Peak1D F1="3.398877" intensity="1.078022e-01" type="0"/>
    <Peak1D F1="3.394774" intensity="6.572643e-02" type="0"/>
    <Peak1D F1="3.391206" intensity="3.882083e-02" type="0"/>
    <Peak1D F1="3.381164" intensity="1.109569e-01" type="0"/>
    <Peak1D F1="3.377017" intensity="1.225519e-01" type="0"/>
    <Peak1D F1="3.373369" intensity="1.024204e-01" type="0"/>
    <Peak1D F1="3.369090" intensity="4.455024e-02" type="0"/>
    <Peak1D F1="3.359313" intensity="1.273468e-01" type="0"/>
    <Peak1D F1="3.355690" intensity="1.174198e-01" type="0"/>
    <Peak1D F1="3.351435" intensity="1.051062e-01" type="0"/>
    <Peak1D F1="3.341629" intensity="4.431838e-02" type="0"/>
    <Peak1D F1="3.338139" intensity="4.090763e-02" type="0"/>
    <Peak1D F1="3.333781" intensity="8.625879e-02" type="0"/>
    <Peak1D F1="3.316138" intensity="2.976264e-02" type="0"/>
    <Peak1D F1="3.164073" intensity="6.632817e-03" type="0"/>
    <Peak1D F1="3.058878" intensity="5.846323e-03" type="0"/>
    <Peak1D F1="3.043125" intensity="5.971989e-03" type="0"/>
    <Peak1D F1="3.039187" intensity="6.374406e-03" type="0"/>
    <Peak1D F1="2.980124" intensity="1.119600e-02" type="0"/>
    <Peak1D F1="2.965195" intensity="2.022077e-02" type="0"/>
    <Peak1D F1="2.951311" intensity="2.289322e-02" type="0"/>
    <Peak1D F1="2.937280" intensity="2.397638e-02" type="0"/>
    <Peak1D F1="2.923154" intensity="1.178723e-02" type="0"/>
    <Peak1D F1="2.784582" intensity="1.440866e-02" type="0"/>
    <Peak1D F1="2.769669" intensity="1.559574e-02" type="0"/>
    <Peak1D F1="2.752632" intensity="1.354216e-02" type="0"/>
    <Peak1D F1="2.741410" intensity="1.596252e-02" type="0"/>
    <Peak1D F1="2.724550" intensity="7.926659e-03" type="0"/>
    <Peak1D F1="2.128388" intensity="9.595092e-03" type="0"/>
    <Peak1D F1="2.092805" intensity="1.145456e-01" type="0"/>
    <Peak1D F1="2.020944" intensity="5.498627e-03" type="0"/>
    <Peak1D F1="1.968761" intensity="2.241387e+00" type="0"/>
    <Peak1D F1="1.805477" intensity="1.322453e-02" type="0"/>
    <Peak1D F1="1.715590" intensity="1.977701e-01" type="0"/>
    <Peak1D F1="1.685651" intensity="3.125269e-01" type="0"/>
    <Peak1D F1="1.526546" intensity="5.879844e-03" type="0"/>
    <Peak1D F1="1.427086" intensity="5.457933e-03" type="0"/>
    <Peak1D F1="1.351532" intensity="2.676083e-02" type="0"/>
    <Peak1D F1="1.322606" intensity="6.041029e-03" type="0"/>
    <Peak1D F1="1.243670" intensity="7.333670e-02" type="0"/>
    <Peak1D F1="1.238379" intensity="5.050941e-02" type="0"/>
    <Peak1D F1="1.220731" intensity="9.181560e-02" type="0"/>
    <Peak1D F1="1.201342" intensity="6.286824e-01" type="0"/>
    <Peak1D F1="1.183468" intensity="1.241081e+00" type="0"/>
    <Peak1D F1="1.165606" intensity="5.992695e-01" type="0"/>
    <Peak1D F1="1.151180" intensity="4.132110e-02" type="0"/>
    <Peak1D F1="1.133584" intensity="6.921076e-02" type="0"/>
    <Peak1D F1="1.115918" intensity="6.103557e-02" type="0"/>
    <Peak1D F1="1.081866" intensity="7.445478e+00" type="0"/>
    <Peak1D F1="1.064226" intensity="1.500000e+01" type="0"/>
    <Peak1D F1="1.046597" intensity="7.205004e+00" type="0"/>
    <Peak1D F1="1.000599" intensity="2.599518e-02" type="0"/>
    <Peak1D F1="0.981430" intensity="3.466470e-02" type="0"/>
    <Peak1D F1="0.963725" intensity="4.113465e-02" type="0"/>
    <Peak1D F1="0.946252" intensity="1.995443e-02" type="0"/>
    <Peak1D F1="0.921798" intensity="4.590973e-02" type="0"/>
    <Peak1D F1="0.904215" intensity="8.432254e-02" type="0"/>
    <Peak1D F1="0.886514" intensity="4.525244e-02" type="0"/>
    <Peak1D F1="0.818744" intensity="1.875736e-02" type="0"/>
    <Peak1D F1="0.807283" intensity="2.268186e-02" type="0"/>
    <Peak1D F1="0.797230" intensity="2.369001e-02" type="0"/>
    <Peak1D F1="0.780422" intensity="2.655714e-02" type="0"/>
    <Peak1D F1="0.761747" intensity="2.059419e-02" type="0"/>
    <Peak1D F1="0.706460" intensity="1.182508e-02" type="0"/>
    <Peak1D F1="0.680109" intensity="8.641387e-03" type="0"/>
    <Peak1D F1="0.662916" intensity="1.217882e-02" type="0"/>
    <Peak1D F1="0.639836" intensity="1.197877e-02" type="0"/>
    <Peak1D F1="0.630059" intensity="9.255199e-03" type="0"/>
    <Peak1D F1="0.615087" intensity="8.259565e-03" type="0"/>
    <Peak1D F1="0.567292" intensity="6.777569e-01" type="0"/>
    <Peak1D F1="0.549653" intensity="1.377993e+00" type="0"/>
    <Peak1D F1="0.532022" intensity="6.580297e-01" type="0"/>
    <Peak1D F1="0.467607" intensity="2.187870e-02" type="0"/>
    <Peak1D F1="0.449770" intensity="4.248972e-02" type="0"/>
    <Peak1D F1="0.432536" intensity="2.186557e-02" type="0"/>
    <Peak1D F1="0.408320" intensity="7.247428e-03" type="0"/>
    <Peak1D F1="0.389892" intensity="1.026951e-02" type="0"/>
    <Peak1D F1="-0.000153" intensity="2.536536e-02" type="0"/>
  </PeakList1D>
</PeakList>
