# Supplementary material for: Synthesis of Quinolizidine-Based 1,4-Azaphosphinines via Cyclization of Heteroarylmethyl(alkynyl)phosphinates
Source: J Org Chem. 2025 Dec 22;91(1):698–719. doi: 10.1021/acs.joc.5c02870 (PMC12797286; doi:10.1021/acs.joc.5c02870)
Supplement: Supplementary file 2 [file jo5c02870_si_002.zip › NMR spectra in FID/(Ra,R)-2t/1H/pdata/1/peakrng]

P    #regions in PPM
# 2025-03-05 08:08:27 +0100  gamos@CZC5400LYD
# low field   high field   mi   maxi
  16.091459274292  -3.93408177764114  0.000  10000.000  # for region 1
