# Supplementary material for: Synthesis of Quinolizidine-Based 1,4-Azaphosphinines via Cyclization of Heteroarylmethyl(alkynyl)phosphinates
Source: J Org Chem. 2025 Dec 22;91(1):698–719. doi: 10.1021/acs.joc.5c02870 (PMC12797286; doi:10.1021/acs.joc.5c02870)
Supplement: Supplementary file 2 [file jo5c02870_si_002.zip › NMR spectra in FID/(Ra,R)-2t/1H/shimvalues]

# Wed Mar  5 08:08:26 2025
#$$PROBEIDENTIFIER=Z116098_0449
#$$PROBENAME=PA BBO 400S1 BBF-H-D-05 Z SP
#$$SHIMID=292722
#
# Active Shim Gradients
#
Z           		1306            
Z2          		765             
Z3          		1950            
Z4          		-138            
Z5          		-207            
Z6          		-1531           
Z7          		4532            
Z8          		10676           
X           		-2195           
XZ          		-1839           
XZ2         		3665            
XZ3         		1473            
XZ4         		89              
XZ5         		4681            
Y           		1090            
YZ          		1081            
YZ2         		-1530           
YZ3         		-95             
YZ4         		1783            
YZ5         		6111            
XY          		130             
XYZ         		-4779           
XYZ2        		475             
XYZ3        		704             
XYZ4        		-723            
XYZ5        		0               
(X2-Y2)     		516             
(X2-Y2)Z    		4636            
(X2-Y2)Z2   		-1482           
(X2-Y2)Z3   		-1180           
(X2-Y2)Z4   		596             
(X2-Y2)Z5   		0               
X3          		-10473          
X3Z         		-1837           
Y3          		-816            
Y3Z         		-2682           
#
# Lock Parameter
#
FIELD		3270.774
LOCKPHASE		203.900 
LOCKPOWER		-30.000 
LOCKGAIN		124.581 
LOCKDC		-65.900 
LOCKSHIFT		7.240   
LOOPGAIN		-12.000 
LOOPTIME		0.400   
LOOPFILTER		100.000 
#
IEEE64_VERSION_CODE 1
#
# Shim currents 
#
SHIM_SETTING [1 ]  1348.48505552   
SHIM_SETTING [2 ]  -4008.41182102  
SHIM_SETTING [3 ]  -807.22064581   
SHIM_SETTING [4 ]  12268.37858941  
SHIM_SETTING [5 ]  -5885.99723133  
SHIM_SETTING [6 ]  -4673.73090048  
SHIM_SETTING [7 ]  13897.51037639  
SHIM_SETTING [8 ]  3323.42262015   
SHIM_SETTING [9 ]  1774.48353787   
SHIM_SETTING [10]  -1178.96291794  
SHIM_SETTING [11]  0.00000000      
SHIM_SETTING [12]  1866.55100000   
SHIM_SETTING [13]  -3497.62800000  
SHIM_SETTING [14]  -4188.62800000  
SHIM_SETTING [15]  2854.64736239   
SHIM_SETTING [16]  619.35436239    
SHIM_SETTING [17]  -5959.13200000  
SHIM_SETTING [18]  -3342.32500000  
SHIM_SETTING [19]  3311.58924971   
SHIM_SETTING [20]  -7480.40175033  
SHIM_SETTING [21]  2893.49500000   
SHIM_SETTING [22]  -4635.52200000  
SHIM_SETTING [23]  5018.95800000   
SHIM_SETTING [24]  -3008.51200000  
SHIM_SETTING [25]  873.30800000    
SHIM_SETTING [26]  1160.46500000   
SHIM_SETTING [27]  -5970.18500000  
SHIM_SETTING [28]  3654.63040367   
SHIM_SETTING [29]  -957.35400000   
SHIM_SETTING [30]  -229.51400000   
SHIM_SETTING [31]  2273.82800000   
SHIM_SETTING [32]  -2578.24359635  
SHIM_SETTING [33]  -4035.70300000  
SHIM_SETTING [34]  4482.75800000   
SHIM_SETTING [35]  -3308.47400000  
SHIM_SETTING [36]  4320.16000000   
SHIM_SETTING [37]  -3882.35807119  
SHIM_SETTING [38]  8588.96692882   
SHIM_SETTING [39]  -1682.91700000  
SHIM_SETTING [40]  0.00000000      
