# Supplementary material for: Synthesis of Quinolizidine-Based 1,4-Azaphosphinines via Cyclization of Heteroarylmethyl(alkynyl)phosphinates
Source: J Org Chem. 2025 Dec 22;91(1):698–719. doi: 10.1021/acs.joc.5c02870 (PMC12797286; doi:10.1021/acs.joc.5c02870)
Supplement: Supplementary file 2 [file jo5c02870_si_002.zip › NMR spectra in FID/(Ra,R)-2t/31P/pdata/1/auditp.txt]

##TITLE= Audit trail, TopSpin 3.5 pl 7
##JCAMPDX= 5.01
##ORIGIN= Bruker BioSpin GmbH
##OWNER= gamos
$$ /opt/topspin3.5pl7/data/gamos/data/kosak/nmr/MK_261D_PR1/11/pdata/1/auditp.txt
##AUDIT TRAIL=  $$ (NUMBER, WHEN, WHO, WHERE, PROCESS, VERSION, WHAT)
(   1,<2025-02-04 13:38:45.250 +0100>,<gamos>,<CZC5400LYD>,<go4>,<TopSpin 3.5.7>,
      <created by zg
	started at 2025-02-04 13:37:50.733 +0100,
	POWCHK enabled, PULCHK disabled,
       configuration hash MD5:
       A3 A1 17 D0 55 64 7A B1 3A CB 89 C8 1D 51 79 E2
       data hash MD5: 64K
       29 35 DA D8 30 B6 CD 8E B0 C7 CF 0B BE EE D2 E3>)
(   2,<2025-02-04 13:38:45.304 +0100>,<gamos>,<CZC5400LYD>,<audit>,<TopSpin 3.5.7>,
      <user comment:
       ICON-NMR User ID: kosak
       data hash MD5: 64K
       29 35 DA D8 30 B6 CD 8E B0 C7 CF 0B BE EE D2 E3>)
(   3,<2025-02-04 13:38:45.730 +0100>,<gamos>,<CZC5400LYD>,<proc1d>,<TopSpin 3.5.7>,
      <Start of raw data processing
       ef LB = 1 FT_mod = 6 PKNL = 1 SI = 32K 
       data hash MD5: 32K
       D2 FE 38 08 F3 37 76 52 05 B0 73 64 2E AD CB 1B>)
(   4,<2025-02-04 13:38:45.850 +0100>,<gamos>,<CZC5400LYD>,<proc1d>,<TopSpin 3.5.7>,
      <apk 
       data hash MD5: 32K
       0F B2 E9 BC 0C 3B E0 E9 CF DA FF 54 7A 0D 87 26>)
(   5,<2025-02-04 13:38:45.869 +0100>,<gamos>,<CZC5400LYD>,<proc1d>,<TopSpin 3.5.7>,
      <abs ABSG = 5 
       data hash MD5: 32K
       21 CF 7D 75 F9 E7 B5 5A D0 AA C1 39 30 7C F3 4F>)
##END=

$$ hash MD5
$$ C2 D5 86 57 45 47 A6 71 EF 2A 31 37 29 07 0C 5B
