# Supplementary material for: Synthesis of Quinolizidine-Based 1,4-Azaphosphinines via Cyclization of Heteroarylmethyl(alkynyl)phosphinates
Source: J Org Chem. 2025 Dec 22;91(1):698–719. doi: 10.1021/acs.joc.5c02870 (PMC12797286; doi:10.1021/acs.joc.5c02870)
Supplement: Supplementary file 2 [file jo5c02870_si_002.zip › NMR spectra in FID/(Sa,R)-2t/13C/pdata/1/intrng]

P 0
151.454550   151.017074
145.351751   144.994478
137.338637   136.915743
134.312757   133.685707
132.890957   132.336820
131.906635   131.483741
131.286876   130.185893
130.083815   127.874558
126.941275   126.467342
126.460051   125.446563
123.601870   123.084189
107.006922   106.620484
105.701783   105.366384
104.433101   104.097702
77.674112   76.398138
62.559293   62.114525
16.471128   15.814913
