# Supplementary material for: Synthesis of Quinolizidine-Based 1,4-Azaphosphinines via Cyclization of Heteroarylmethyl(alkynyl)phosphinates
Source: J Org Chem. 2025 Dec 22;91(1):698–719. doi: 10.1021/acs.joc.5c02870 (PMC12797286; doi:10.1021/acs.joc.5c02870)
Supplement: Supplementary file 2 [file jo5c02870_si_002.zip › NMR spectra in FID/(Sa,R)-2t/13C/pdata/1/peaklist.xml]

<?xml version="1.0" encoding="UTF-8"?>
<PeakList>
  <PeakList1D>
    <PeakList1DHeader creator="gamos" date="2025-02-03T10:14:18.262+01:00" expNo="21" name="MK_261D_PR2" owner="" procNo="1" source="/opt/topspin3.5pl7/data/gamos/data/kosak/nmr">
      <PeakPickDetails>F1=219.460297ppm, F2=-19.460289ppm, MI=0.00cm, MAXI=10000.00cm, PC=1.400
      </PeakPickDetails>
    </PeakList1DHeader>
    <Peak1D F1="151.187790" intensity="5.294252e+00" type="0"/>
    <Peak1D F1="151.163376" intensity="4.547432e+00" type="0"/>
    <Peak1D F1="145.207230" intensity="4.029860e+00" type="0"/>
    <Peak1D F1="145.128021" intensity="4.178498e+00" type="0"/>
    <Peak1D F1="137.203827" intensity="5.102224e+00" type="0"/>
    <Peak1D F1="137.079391" intensity="5.116413e+00" type="0"/>
    <Peak1D F1="134.108337" intensity="6.797936e+00" type="0"/>
    <Peak1D F1="132.562225" intensity="3.895963e+00" type="0"/>
    <Peak1D F1="132.526581" intensity="4.060288e+00" type="0"/>
    <Peak1D F1="131.707535" intensity="1.202979e+01" type="0"/>
    <Peak1D F1="131.080734" intensity="7.823552e+00" type="0"/>
    <Peak1D F1="131.043396" intensity="7.955032e+00" type="0"/>
    <Peak1D F1="130.372849" intensity="9.491756e+00" type="0"/>
    <Peak1D F1="129.706741" intensity="1.500000e+01" type="0"/>
    <Peak1D F1="129.284485" intensity="5.320532e+00" type="0"/>
    <Peak1D F1="128.733246" intensity="3.339846e+00" type="0"/>
    <Peak1D F1="128.519531" intensity="1.447908e+01" type="0"/>
    <Peak1D F1="128.096802" intensity="9.086615e+00" type="0"/>
    <Peak1D F1="128.082306" intensity="8.639678e+00" type="0"/>
    <Peak1D F1="126.717972" intensity="9.306608e+00" type="0"/>
    <Peak1D F1="126.705925" intensity="9.195635e+00" type="0"/>
    <Peak1D F1="126.198685" intensity="9.008199e+00" type="0"/>
    <Peak1D F1="126.179184" intensity="9.542716e+00" type="0"/>
    <Peak1D F1="126.132538" intensity="1.448259e+01" type="0"/>
    <Peak1D F1="125.898659" intensity="1.118510e+01" type="0"/>
    <Peak1D F1="125.758835" intensity="1.435141e+01" type="0"/>
    <Peak1D F1="123.444695" intensity="7.627702e+00" type="0"/>
    <Peak1D F1="123.328903" intensity="7.769797e+00" type="0"/>
    <Peak1D F1="106.805077" intensity="1.494504e+01" type="0"/>
    <Peak1D F1="105.537102" intensity="7.281182e+00" type="0"/>
    <Peak1D F1="104.271011" intensity="7.182811e+00" type="0"/>
    <Peak1D F1="100.820778" intensity="3.512821e+00" type="0"/>
    <Peak1D F1="99.427513" intensity="3.134618e+00" type="0"/>
    <Peak1D F1="77.418961" intensity="3.638290e+01" type="0"/>
    <Peak1D F1="77.101089" intensity="3.848191e+01" type="0"/>
    <Peak1D F1="76.782684" intensity="3.713441e+01" type="0"/>
    <Peak1D F1="62.337139" intensity="8.222893e+00" type="0"/>
    <Peak1D F1="62.272301" intensity="8.267988e+00" type="0"/>
    <Peak1D F1="21.193142" intensity="8.907945e-01" type="0"/>
    <Peak1D F1="16.229818" intensity="8.126451e+00" type="0"/>
    <Peak1D F1="16.173809" intensity="8.679484e+00" type="0"/>
  </PeakList1D>
</PeakList>
