# Supplementary material for: Synthesis of Quinolizidine-Based 1,4-Azaphosphinines via Cyclization of Heteroarylmethyl(alkynyl)phosphinates
Source: J Org Chem. 2025 Dec 22;91(1):698–719. doi: 10.1021/acs.joc.5c02870 (PMC12797286; doi:10.1021/acs.joc.5c02870)
Supplement: Supplementary file 2 [file jo5c02870_si_002.zip › NMR spectra in FID/(Sa,R)-2t/1H/pdata/1/auditp.txt]

##TITLE= Audit trail, TopSpin 3.5 pl 7
##JCAMPDX= 5.01
##ORIGIN= Bruker BioSpin GmbH
##OWNER= gamos
$$ /opt/topspin3.5pl7/data/gamos/data/kosak/nmr/MK_261D_PR2/10/pdata/1/auditp.txt
##AUDIT TRAIL=  $$ (NUMBER, WHEN, WHO, WHERE, PROCESS, VERSION, WHAT)
(   1,<2025-02-03 09:55:26.138 +0100>,<gamos>,<CZC5400LYD>,<go4>,<TopSpin 3.5.7>,
      <created by zg
	started at 2025-02-03 09:53:51.422 +0100,
	POWCHK enabled, PULCHK disabled,
       configuration hash MD5:
       A3 A1 17 D0 55 64 7A B1 3A CB 89 C8 1D 51 79 E2
       data hash MD5: 64K
       48 A5 62 0B 57 48 CE 25 F4 8D 6E 34 C1 A8 40 25>)
(   2,<2025-02-03 09:55:26.172 +0100>,<gamos>,<CZC5400LYD>,<audit>,<TopSpin 3.5.7>,
      <user comment:
       ICON-NMR User ID: kosak
       data hash MD5: 64K
       48 A5 62 0B 57 48 CE 25 F4 8D 6E 34 C1 A8 40 25>)
(   3,<2025-02-03 09:55:27.572 +0100>,<gamos>,<CZC5400LYD>,<proc1d>,<TopSpin 3.5.7>,
      <Start of raw data processing
       ef LB = 0.3 FT_mod = 6 PKNL = 1 SI = 64K 
       data hash MD5: 64K
       74 D4 FA 3E 57 90 FE 9C A4 67 DB FB CC 30 72 C7>)
(   4,<2025-02-03 09:55:27.881 +0100>,<gamos>,<CZC5400LYD>,<proc1d>,<TopSpin 3.5.7>,
      <apk 
       data hash MD5: 64K
       B0 B0 5B 53 09 19 D0 DB 58 05 61 C9 01 ED 75 BB>)
(   5,<2025-02-03 09:55:27.905 +0100>,<gamos>,<CZC5400LYD>,<proc1d>,<TopSpin 3.5.7>,
      <abs ABSG = 5 
       data hash MD5: 64K
       B6 79 C1 17 A4 6B 68 70 4A 81 FB A9 03 52 AD B9>)
##END=

$$ hash MD5
$$ 92 50 1B 1C 57 FB DA B7 D1 F1 60 97 A8 3B 63 84
