# Supplementary material for: Synthesis of Quinolizidine-Based 1,4-Azaphosphinines via Cyclization of Heteroarylmethyl(alkynyl)phosphinates
Source: J Org Chem. 2025 Dec 22;91(1):698–719. doi: 10.1021/acs.joc.5c02870 (PMC12797286; doi:10.1021/acs.joc.5c02870)
Supplement: Supplementary file 2 [file jo5c02870_si_002.zip › NMR spectra in FID/(Sa,R)-2t/1H/pdata/1/parm.txt]

Current Data Parameters
NAME        MK_261D_PR2              
EXPNO                10              
PROCNO                1              

F2 - Acquisition Parameters
Date_          20250203              
Time               9.55 h            
INSTRUM           spect              
PROBHD   Z116098_0449 (              
PULPROG            zg30              
TD                65536              
SOLVENT           CDCl3              
NS                   16              
DS                    2              
SWH            8012.820 Hz           
FIDRES         0.244532 Hz           
AQ            4.0894465 sec          
RG               181.29              
DW               62.400 usec         
DE                 6.50 usec         
TE                298.0 K            
D1           1.00000000 sec          
TD0                   1              
SFO1        400.1324708 MHz          
NUC1                 1H              
P1                 9.75 usec         
PLW1        16.00000000 W            

F2 - Processing parameters
SI                65536              
SF          400.1300000 MHz          
WDW                  EM              
SSB      0              
LB                 0.30 Hz           
GB       0              
PC                 1.00              
