# Supplementary material for: Synthesis of Quinolizidine-Based 1,4-Azaphosphinines via Cyclization of Heteroarylmethyl(alkynyl)phosphinates
Source: J Org Chem. 2025 Dec 22;91(1):698–719. doi: 10.1021/acs.joc.5c02870 (PMC12797286; doi:10.1021/acs.joc.5c02870)
Supplement: Supplementary file 2 [file jo5c02870_si_002.zip › NMR spectra in FID/(Sa,R)-2t/1H/pdata/1/peaklist.xml]

<?xml version="1.0" encoding="UTF-8"?>
<PeakList>
  <PeakList1D>
    <PeakList1DHeader creator="gamos" date="2025-02-03T09:55:27.912+01:00" expNo="10" name="MK_261D_PR2" owner="" procNo="1" source="/opt/topspin3.5pl7/data/gamos/data/kosak/nmr">
      <PeakPickDetails>F1=16.187771ppm, F2=-3.837772ppm, MI=0.00cm, MAXI=10000.00cm, PC=1.000
      </PeakPickDetails>
    </PeakList1DHeader>
    <Peak1D F1="12.901135" intensity="8.193797e-03" type="0"/>
    <Peak1D F1="9.003685" intensity="2.118612e-02" type="0"/>
    <Peak1D F1="8.982788" intensity="2.342596e-02" type="0"/>
    <Peak1D F1="8.717703" intensity="7.464708e-03" type="0"/>
    <Peak1D F1="8.669376" intensity="2.950214e-02" type="0"/>
    <Peak1D F1="8.636203" intensity="7.604591e-03" type="0"/>
    <Peak1D F1="8.606657" intensity="7.383719e-03" type="0"/>
    <Peak1D F1="8.546081" intensity="1.782049e-02" type="0"/>
    <Peak1D F1="8.539763" intensity="1.173409e-02" type="0"/>
    <Peak1D F1="8.534628" intensity="1.073925e-02" type="0"/>
    <Peak1D F1="8.525467" intensity="8.514503e-03" type="0"/>
    <Peak1D F1="8.514198" intensity="9.301384e-03" type="0"/>
    <Peak1D F1="8.489622" intensity="9.623750e-03" type="0"/>
    <Peak1D F1="8.465660" intensity="1.040833e-02" type="0"/>
    <Peak1D F1="8.425078" intensity="9.710431e-03" type="0"/>
    <Peak1D F1="8.390180" intensity="1.044381e-02" type="0"/>
    <Peak1D F1="8.362068" intensity="1.028594e-02" type="0"/>
    <Peak1D F1="8.332500" intensity="1.266996e-02" type="0"/>
    <Peak1D F1="8.316391" intensity="1.142346e-02" type="0"/>
    <Peak1D F1="8.273424" intensity="1.803126e-02" type="0"/>
    <Peak1D F1="8.226272" intensity="1.442620e-02" type="0"/>
    <Peak1D F1="8.165026" intensity="4.932471e-02" type="0"/>
    <Peak1D F1="8.148922" intensity="4.131415e-02" type="0"/>
    <Peak1D F1="8.140532" intensity="5.599939e-02" type="0"/>
    <Peak1D F1="8.114715" intensity="5.461135e-02" type="0"/>
    <Peak1D F1="8.091733" intensity="4.654765e-02" type="0"/>
    <Peak1D F1="8.076272" intensity="4.820837e-02" type="0"/>
    <Peak1D F1="8.056221" intensity="5.472985e-02" type="0"/>
    <Peak1D F1="8.035437" intensity="4.972547e-02" type="0"/>
    <Peak1D F1="8.015947" intensity="6.891266e-02" type="0"/>
    <Peak1D F1="7.991519" intensity="9.333341e-02" type="0"/>
    <Peak1D F1="7.941648" intensity="4.339520e+00" type="0"/>
    <Peak1D F1="7.938937" intensity="4.433618e+00" type="0"/>
    <Peak1D F1="7.918089" intensity="5.949161e+00" type="0"/>
    <Peak1D F1="7.892655" intensity="2.634473e+00" type="0"/>
    <Peak1D F1="7.840500" intensity="1.446701e+00" type="0"/>
    <Peak1D F1="7.837463" intensity="1.736458e+00" type="0"/>
    <Peak1D F1="7.835856" intensity="1.764154e+00" type="0"/>
    <Peak1D F1="7.832647" intensity="1.491635e+00" type="0"/>
    <Peak1D F1="7.823102" intensity="1.809439e+00" type="0"/>
    <Peak1D F1="7.818196" intensity="2.079024e+00" type="0"/>
    <Peak1D F1="7.815051" intensity="1.563111e+00" type="0"/>
    <Peak1D F1="7.795231" intensity="6.864062e-02" type="0"/>
    <Peak1D F1="7.774392" intensity="7.598710e-02" type="0"/>
    <Peak1D F1="7.759058" intensity="9.634831e-02" type="0"/>
    <Peak1D F1="7.738344" intensity="1.217614e-01" type="0"/>
    <Peak1D F1="7.715598" intensity="1.304209e-01" type="0"/>
    <Peak1D F1="7.692323" intensity="1.163480e-01" type="0"/>
    <Peak1D F1="7.668987" intensity="1.262187e-01" type="0"/>
    <Peak1D F1="7.631895" intensity="2.698233e+00" type="0"/>
    <Peak1D F1="7.613750" intensity="2.884063e+00" type="0"/>
    <Peak1D F1="7.611901" intensity="3.002693e+00" type="0"/>
    <Peak1D F1="7.593763" intensity="2.191627e+00" type="0"/>
    <Peak1D F1="7.570258" intensity="5.380415e-01" type="0"/>
    <Peak1D F1="7.531748" intensity="1.483565e+01" type="0"/>
    <Peak1D F1="7.522074" intensity="5.906843e+00" type="0"/>
    <Peak1D F1="7.518014" intensity="4.116267e+00" type="0"/>
    <Peak1D F1="7.502172" intensity="2.687173e+00" type="0"/>
    <Peak1D F1="7.497723" intensity="2.830333e+00" type="0"/>
    <Peak1D F1="7.495218" intensity="2.978246e+00" type="0"/>
    <Peak1D F1="7.490649" intensity="2.539259e+00" type="0"/>
    <Peak1D F1="7.477728" intensity="1.438691e+00" type="0"/>
    <Peak1D F1="7.474400" intensity="2.237579e+00" type="0"/>
    <Peak1D F1="7.470849" intensity="2.155775e+00" type="0"/>
    <Peak1D F1="7.457036" intensity="9.938706e-01" type="0"/>
    <Peak1D F1="7.453856" intensity="9.712651e-01" type="0"/>
    <Peak1D F1="7.430308" intensity="1.415953e-01" type="0"/>
    <Peak1D F1="7.409545" intensity="1.007336e-01" type="0"/>
    <Peak1D F1="7.390154" intensity="8.819546e-02" type="0"/>
    <Peak1D F1="7.372761" intensity="9.850639e-02" type="0"/>
    <Peak1D F1="7.356797" intensity="7.174272e-02" type="0"/>
    <Peak1D F1="7.333232" intensity="7.718977e-02" type="0"/>
    <Peak1D F1="7.283990" intensity="1.029473e+01" type="0"/>
    <Peak1D F1="7.262167" intensity="3.335682e-02" type="0"/>
    <Peak1D F1="7.256464" intensity="5.077908e-02" type="0"/>
    <Peak1D F1="7.181650" intensity="2.829963e+00" type="0"/>
    <Peak1D F1="7.162712" intensity="2.882807e+00" type="0"/>
    <Peak1D F1="7.091784" intensity="1.259218e-02" type="0"/>
    <Peak1D F1="7.067716" intensity="1.184412e-02" type="0"/>
    <Peak1D F1="7.019961" intensity="5.204251e-02" type="0"/>
    <Peak1D F1="6.951853" intensity="1.119888e-02" type="0"/>
    <Peak1D F1="6.930583" intensity="1.500055e-02" type="0"/>
    <Peak1D F1="6.901604" intensity="8.396323e-03" type="0"/>
    <Peak1D F1="6.876127" intensity="2.307486e-02" type="0"/>
    <Peak1D F1="6.857267" intensity="1.713341e-02" type="0"/>
    <Peak1D F1="6.850237" intensity="2.036498e-02" type="0"/>
    <Peak1D F1="6.831445" intensity="1.983306e-02" type="0"/>
    <Peak1D F1="6.507232" intensity="1.300880e-02" type="0"/>
    <Peak1D F1="6.478282" intensity="3.456649e-02" type="0"/>
    <Peak1D F1="6.474438" intensity="3.431139e-02" type="0"/>
    <Peak1D F1="6.467784" intensity="3.640324e-02" type="0"/>
    <Peak1D F1="6.463829" intensity="3.637865e-02" type="0"/>
    <Peak1D F1="6.433618" intensity="6.607746e-01" type="0"/>
    <Peak1D F1="6.430499" intensity="7.407611e-01" type="0"/>
    <Peak1D F1="6.427059" intensity="7.384280e-01" type="0"/>
    <Peak1D F1="6.423906" intensity="7.162615e-01" type="0"/>
    <Peak1D F1="6.418392" intensity="7.653845e-01" type="0"/>
    <Peak1D F1="6.415201" intensity="8.165221e-01" type="0"/>
    <Peak1D F1="6.409297" intensity="1.439214e+00" type="0"/>
    <Peak1D F1="6.406816" intensity="1.243249e+00" type="0"/>
    <Peak1D F1="6.403119" intensity="1.054099e+00" type="0"/>
    <Peak1D F1="6.399934" intensity="1.008168e+00" type="0"/>
    <Peak1D F1="6.394449" intensity="1.044319e+00" type="0"/>
    <Peak1D F1="6.391271" intensity="1.087545e+00" type="0"/>
    <Peak1D F1="6.387871" intensity="1.093689e+00" type="0"/>
    <Peak1D F1="6.384718" intensity="9.591751e-01" type="0"/>
    <Peak1D F1="6.329675" intensity="6.079834e-02" type="0"/>
    <Peak1D F1="6.325930" intensity="6.343787e-02" type="0"/>
    <Peak1D F1="6.319298" intensity="6.908918e-02" type="0"/>
    <Peak1D F1="6.297565" intensity="2.764683e+00" type="0"/>
    <Peak1D F1="6.274063" intensity="1.877865e+00" type="0"/>
    <Peak1D F1="6.232264" intensity="2.682857e-02" type="0"/>
    <Peak1D F1="6.201378" intensity="8.345439e-03" type="0"/>
    <Peak1D F1="6.149150" intensity="1.331924e-02" type="0"/>
    <Peak1D F1="6.142982" intensity="1.240689e-02" type="0"/>
    <Peak1D F1="6.128000" intensity="3.180065e-02" type="0"/>
    <Peak1D F1="6.084773" intensity="2.547864e-02" type="0"/>
    <Peak1D F1="6.064427" intensity="2.247529e-02" type="0"/>
    <Peak1D F1="6.046076" intensity="1.837256e-02" type="0"/>
    <Peak1D F1="6.030670" intensity="3.167234e-02" type="0"/>
    <Peak1D F1="6.005371" intensity="5.103005e-02" type="0"/>
    <Peak1D F1="5.962455" intensity="5.564914e-02" type="0"/>
    <Peak1D F1="5.932399" intensity="6.337534e+00" type="0"/>
    <Peak1D F1="5.929919" intensity="6.423113e+00" type="0"/>
    <Peak1D F1="5.917226" intensity="1.494785e-01" type="0"/>
    <Peak1D F1="5.855581" intensity="1.517818e+00" type="0"/>
    <Peak1D F1="5.851758" intensity="1.534037e+00" type="0"/>
    <Peak1D F1="5.840282" intensity="1.674412e+00" type="0"/>
    <Peak1D F1="5.836514" intensity="2.787478e+00" type="0"/>
    <Peak1D F1="5.832767" intensity="1.620459e+00" type="0"/>
    <Peak1D F1="5.821311" intensity="1.476448e+00" type="0"/>
    <Peak1D F1="5.817440" intensity="1.366856e+00" type="0"/>
    <Peak1D F1="5.804363" intensity="5.687872e-02" type="0"/>
    <Peak1D F1="5.778654" intensity="3.445058e-02" type="0"/>
    <Peak1D F1="5.773603" intensity="4.121601e-02" type="0"/>
    <Peak1D F1="5.730587" intensity="5.566810e-02" type="0"/>
    <Peak1D F1="5.704657" intensity="2.119149e-02" type="0"/>
    <Peak1D F1="5.656855" intensity="1.116850e-02" type="0"/>
    <Peak1D F1="5.638722" intensity="1.851061e-02" type="0"/>
    <Peak1D F1="5.618397" intensity="2.772882e-02" type="0"/>
    <Peak1D F1="5.592216" intensity="4.195403e-02" type="0"/>
    <Peak1D F1="5.577491" intensity="1.543268e-02" type="0"/>
    <Peak1D F1="5.552745" intensity="4.817318e-02" type="0"/>
    <Peak1D F1="5.528725" intensity="2.806822e-02" type="0"/>
    <Peak1D F1="5.521276" intensity="2.746402e-02" type="0"/>
    <Peak1D F1="5.513054" intensity="7.350455e-02" type="0"/>
    <Peak1D F1="5.509387" intensity="7.082276e-02" type="0"/>
    <Peak1D F1="5.496688" intensity="6.003102e-02" type="0"/>
    <Peak1D F1="5.494552" intensity="6.130723e-02" type="0"/>
    <Peak1D F1="5.459521" intensity="3.442801e-02" type="0"/>
    <Peak1D F1="5.448738" intensity="4.828687e-02" type="0"/>
    <Peak1D F1="5.415987" intensity="1.221908e-02" type="0"/>
    <Peak1D F1="5.385516" intensity="3.535856e-02" type="0"/>
    <Peak1D F1="5.369050" intensity="1.117991e-02" type="0"/>
    <Peak1D F1="5.355397" intensity="2.560029e-02" type="0"/>
    <Peak1D F1="5.317839" intensity="2.393817e-02" type="0"/>
    <Peak1D F1="4.881365" intensity="1.223120e-02" type="0"/>
    <Peak1D F1="4.827669" intensity="1.729488e-02" type="0"/>
    <Peak1D F1="4.169137" intensity="6.178463e-02" type="0"/>
    <Peak1D F1="4.159698" intensity="1.202608e-02" type="0"/>
    <Peak1D F1="4.151254" intensity="2.057842e-01" type="0"/>
    <Peak1D F1="4.141284" intensity="2.065973e-02" type="0"/>
    <Peak1D F1="4.133417" intensity="2.103053e-01" type="0"/>
    <Peak1D F1="4.115557" intensity="6.802298e-02" type="0"/>
    <Peak1D F1="4.092743" intensity="9.833687e-03" type="0"/>
    <Peak1D F1="4.086308" intensity="9.315690e-03" type="0"/>
    <Peak1D F1="4.069804" intensity="1.125593e-02" type="0"/>
    <Peak1D F1="4.058432" intensity="1.204408e-02" type="0"/>
    <Peak1D F1="4.014189" intensity="1.165407e-02" type="0"/>
    <Peak1D F1="4.007792" intensity="1.171596e-02" type="0"/>
    <Peak1D F1="3.996852" intensity="2.003974e-02" type="0"/>
    <Peak1D F1="3.989491" intensity="1.890330e-02" type="0"/>
    <Peak1D F1="3.968092" intensity="1.843426e-02" type="0"/>
    <Peak1D F1="3.950899" intensity="1.738645e-02" type="0"/>
    <Peak1D F1="3.927164" intensity="9.900953e-03" type="0"/>
    <Peak1D F1="3.911270" intensity="1.165017e-02" type="0"/>
    <Peak1D F1="3.887624" intensity="8.110508e-03" type="0"/>
    <Peak1D F1="3.878234" intensity="1.019005e-02" type="0"/>
    <Peak1D F1="3.859951" intensity="2.057182e-02" type="0"/>
    <Peak1D F1="3.842185" intensity="2.172060e-02" type="0"/>
    <Peak1D F1="3.838076" intensity="2.218298e-02" type="0"/>
    <Peak1D F1="3.820018" intensity="3.178589e-02" type="0"/>
    <Peak1D F1="3.812340" intensity="2.728345e-02" type="0"/>
    <Peak1D F1="3.789620" intensity="3.004998e-01" type="0"/>
    <Peak1D F1="3.771995" intensity="9.272208e-01" type="0"/>
    <Peak1D F1="3.766640" intensity="4.502275e-01" type="0"/>
    <Peak1D F1="3.764248" intensity="4.848531e-01" type="0"/>
    <Peak1D F1="3.754359" intensity="9.976330e-01" type="0"/>
    <Peak1D F1="3.748966" intensity="1.178373e+00" type="0"/>
    <Peak1D F1="3.746570" intensity="1.319779e+00" type="0"/>
    <Peak1D F1="3.741270" intensity="5.022980e-01" type="0"/>
    <Peak1D F1="3.736751" intensity="4.648928e-01" type="0"/>
    <Peak1D F1="3.731303" intensity="1.177169e+00" type="0"/>
    <Peak1D F1="3.728901" intensity="1.352698e+00" type="0"/>
    <Peak1D F1="3.723588" intensity="1.156481e+00" type="0"/>
    <Peak1D F1="3.713598" intensity="4.350238e-01" type="0"/>
    <Peak1D F1="3.711256" intensity="5.086140e-01" type="0"/>
    <Peak1D F1="3.705937" intensity="1.115101e+00" type="0"/>
    <Peak1D F1="3.688300" intensity="3.782752e-01" type="0"/>
    <Peak1D F1="3.671469" intensity="3.676604e-02" type="0"/>
    <Peak1D F1="3.662934" intensity="4.357229e-02" type="0"/>
    <Peak1D F1="3.653545" intensity="4.380304e-02" type="0"/>
    <Peak1D F1="3.641400" intensity="5.123151e-02" type="0"/>
    <Peak1D F1="3.624333" intensity="4.445726e-02" type="0"/>
    <Peak1D F1="3.616392" intensity="3.897043e-02" type="0"/>
    <Peak1D F1="3.606340" intensity="4.534066e-02" type="0"/>
    <Peak1D F1="3.598041" intensity="3.977114e-02" type="0"/>
    <Peak1D F1="3.576951" intensity="2.327647e-02" type="0"/>
    <Peak1D F1="3.568017" intensity="2.444700e-02" type="0"/>
    <Peak1D F1="3.550836" intensity="2.918488e-02" type="0"/>
    <Peak1D F1="3.543332" intensity="2.713217e-02" type="0"/>
    <Peak1D F1="3.508718" intensity="3.636240e-01" type="0"/>
    <Peak1D F1="3.491075" intensity="1.106741e+00" type="0"/>
    <Peak1D F1="3.486938" intensity="5.052469e-01" type="0"/>
    <Peak1D F1="3.483240" intensity="3.981695e-01" type="0"/>
    <Peak1D F1="3.473416" intensity="1.178123e+00" type="0"/>
    <Peak1D F1="3.469214" intensity="1.275831e+00" type="0"/>
    <Peak1D F1="3.465597" intensity="1.096453e+00" type="0"/>
    <Peak1D F1="3.461464" intensity="4.621723e-01" type="0"/>
    <Peak1D F1="3.455690" intensity="5.163669e-01" type="0"/>
    <Peak1D F1="3.451553" intensity="1.238570e+00" type="0"/>
    <Peak1D F1="3.447931" intensity="1.125906e+00" type="0"/>
    <Peak1D F1="3.443699" intensity="1.006950e+00" type="0"/>
    <Peak1D F1="3.433917" intensity="4.369447e-01" type="0"/>
    <Peak1D F1="3.430219" intensity="4.344477e-01" type="0"/>
    <Peak1D F1="3.426028" intensity="9.468322e-01" type="0"/>
    <Peak1D F1="3.408393" intensity="3.082443e-01" type="0"/>
    <Peak1D F1="3.384160" intensity="2.356631e-02" type="0"/>
    <Peak1D F1="3.346243" intensity="1.621197e-02" type="0"/>
    <Peak1D F1="3.324540" intensity="1.475964e-02" type="0"/>
    <Peak1D F1="3.306764" intensity="1.479645e-02" type="0"/>
    <Peak1D F1="3.287035" intensity="1.669474e-02" type="0"/>
    <Peak1D F1="3.262201" intensity="1.647619e-02" type="0"/>
    <Peak1D F1="3.239700" intensity="1.380111e-02" type="0"/>
    <Peak1D F1="3.200172" intensity="2.020196e-02" type="0"/>
    <Peak1D F1="3.186002" intensity="3.092172e-02" type="0"/>
    <Peak1D F1="3.165305" intensity="2.686125e-02" type="0"/>
    <Peak1D F1="3.158216" intensity="2.786302e-02" type="0"/>
    <Peak1D F1="3.139638" intensity="2.028178e-02" type="0"/>
    <Peak1D F1="3.090862" intensity="1.020604e-02" type="0"/>
    <Peak1D F1="3.064891" intensity="8.678942e-03" type="0"/>
    <Peak1D F1="3.058440" intensity="9.936670e-03" type="0"/>
    <Peak1D F1="3.012655" intensity="7.590239e-03" type="0"/>
    <Peak1D F1="2.970072" intensity="1.148295e-02" type="0"/>
    <Peak1D F1="2.902906" intensity="7.934808e-03" type="0"/>
    <Peak1D F1="2.748766" intensity="8.666380e-03" type="0"/>
    <Peak1D F1="2.658112" intensity="7.545291e-03" type="0"/>
    <Peak1D F1="2.613164" intensity="7.375571e-03" type="0"/>
    <Peak1D F1="2.534033" intensity="8.263522e-03" type="0"/>
    <Peak1D F1="2.507570" intensity="7.766988e-03" type="0"/>
    <Peak1D F1="2.460863" intensity="8.782402e-03" type="0"/>
    <Peak1D F1="2.448964" intensity="1.311922e-02" type="0"/>
    <Peak1D F1="2.375441" intensity="1.279025e-01" type="0"/>
    <Peak1D F1="2.349017" intensity="2.918900e-02" type="0"/>
    <Peak1D F1="2.330217" intensity="2.385251e-02" type="0"/>
    <Peak1D F1="2.313278" intensity="2.136174e-02" type="0"/>
    <Peak1D F1="2.298534" intensity="1.757184e-02" type="0"/>
    <Peak1D F1="2.267172" intensity="2.012772e-02" type="0"/>
    <Peak1D F1="2.216826" intensity="3.754339e-02" type="0"/>
    <Peak1D F1="2.191505" intensity="1.899498e+00" type="0"/>
    <Peak1D F1="2.174846" intensity="3.653751e-01" type="0"/>
    <Peak1D F1="2.155427" intensity="5.684876e-02" type="0"/>
    <Peak1D F1="2.084459" intensity="1.246179e-01" type="0"/>
    <Peak1D F1="2.069404" intensity="2.587171e-01" type="0"/>
    <Peak1D F1="2.065265" intensity="1.318991e+00" type="0"/>
    <Peak1D F1="2.057449" intensity="3.069127e+00" type="0"/>
    <Peak1D F1="1.995119" intensity="1.101273e-01" type="0"/>
    <Peak1D F1="1.972263" intensity="5.708744e-02" type="0"/>
    <Peak1D F1="1.942485" intensity="5.603714e-02" type="0"/>
    <Peak1D F1="1.894554" intensity="7.445269e-02" type="0"/>
    <Peak1D F1="1.873657" intensity="6.658425e-02" type="0"/>
    <Peak1D F1="1.830925" intensity="5.686348e-02" type="0"/>
    <Peak1D F1="1.812383" intensity="5.612934e-02" type="0"/>
    <Peak1D F1="1.746602" intensity="5.194426e-02" type="0"/>
    <Peak1D F1="1.697188" intensity="5.706712e-02" type="0"/>
    <Peak1D F1="1.653773" intensity="4.171804e-02" type="0"/>
    <Peak1D F1="1.621293" intensity="4.522104e-02" type="0"/>
    <Peak1D F1="1.605728" intensity="4.020195e-02" type="0"/>
    <Peak1D F1="1.577812" intensity="3.683302e-02" type="0"/>
    <Peak1D F1="1.550861" intensity="1.932927e-01" type="0"/>
    <Peak1D F1="1.522731" intensity="2.941996e-02" type="0"/>
    <Peak1D F1="1.494243" intensity="2.502457e-02" type="0"/>
    <Peak1D F1="1.468894" intensity="2.189070e-02" type="0"/>
    <Peak1D F1="1.447123" intensity="6.060720e-02" type="0"/>
    <Peak1D F1="1.436312" intensity="7.246985e-02" type="0"/>
    <Peak1D F1="1.393357" intensity="2.284848e-02" type="0"/>
    <Peak1D F1="1.355381" intensity="4.198708e-02" type="0"/>
    <Peak1D F1="1.339197" intensity="1.041245e-01" type="0"/>
    <Peak1D F1="1.331565" intensity="3.851001e-02" type="0"/>
    <Peak1D F1="1.305679" intensity="7.023357e-02" type="0"/>
    <Peak1D F1="1.297537" intensity="2.899605e-01" type="0"/>
    <Peak1D F1="1.279664" intensity="6.254871e-01" type="0"/>
    <Peak1D F1="1.274005" intensity="2.088963e-01" type="0"/>
    <Peak1D F1="1.261811" intensity="3.051832e-01" type="0"/>
    <Peak1D F1="1.258319" intensity="3.359872e-01" type="0"/>
    <Peak1D F1="1.239119" intensity="3.751759e-02" type="0"/>
    <Peak1D F1="1.229369" intensity="3.793364e-02" type="0"/>
    <Peak1D F1="1.211823" intensity="2.964995e-02" type="0"/>
    <Peak1D F1="1.178303" intensity="1.188493e-01" type="0"/>
    <Peak1D F1="1.160493" intensity="2.338143e-01" type="0"/>
    <Peak1D F1="1.142639" intensity="1.239205e-01" type="0"/>
    <Peak1D F1="1.131135" intensity="2.048380e-01" type="0"/>
    <Peak1D F1="1.092278" intensity="1.773010e-02" type="0"/>
    <Peak1D F1="1.071211" intensity="1.825051e-02" type="0"/>
    <Peak1D F1="1.053221" intensity="2.186687e-02" type="0"/>
    <Peak1D F1="1.036893" intensity="1.603421e-02" type="0"/>
    <Peak1D F1="1.028235" intensity="1.556764e-02" type="0"/>
    <Peak1D F1="1.012577" intensity="1.301140e-02" type="0"/>
    <Peak1D F1="0.985630" intensity="1.882080e-02" type="0"/>
    <Peak1D F1="0.966242" intensity="1.964530e-02" type="0"/>
    <Peak1D F1="0.956164" intensity="2.424858e-02" type="0"/>
    <Peak1D F1="0.939301" intensity="2.097056e-02" type="0"/>
    <Peak1D F1="0.913015" intensity="5.985494e-02" type="0"/>
    <Peak1D F1="0.907322" intensity="1.057217e-01" type="0"/>
    <Peak1D F1="0.896599" intensity="6.948212e-02" type="0"/>
    <Peak1D F1="0.889612" intensity="1.844478e-01" type="0"/>
    <Peak1D F1="0.872040" intensity="1.058225e-01" type="0"/>
    <Peak1D F1="0.859470" intensity="4.309039e-02" type="0"/>
    <Peak1D F1="0.852782" intensity="3.924059e-02" type="0"/>
    <Peak1D F1="0.842669" intensity="4.220433e-02" type="0"/>
    <Peak1D F1="0.835349" intensity="5.373406e-02" type="0"/>
    <Peak1D F1="0.818265" intensity="9.256233e-02" type="0"/>
    <Peak1D F1="0.802716" intensity="9.599509e-02" type="0"/>
    <Peak1D F1="0.785202" intensity="4.180920e-02" type="0"/>
    <Peak1D F1="0.768879" intensity="1.920282e-02" type="0"/>
    <Peak1D F1="0.751589" intensity="3.507242e-02" type="0"/>
    <Peak1D F1="0.738529" intensity="4.960192e-02" type="0"/>
    <Peak1D F1="0.721171" intensity="9.559057e-02" type="0"/>
    <Peak1D F1="0.703468" intensity="8.537697e-02" type="0"/>
    <Peak1D F1="0.685265" intensity="5.954718e-02" type="0"/>
    <Peak1D F1="0.663977" intensity="7.356733e+00" type="0"/>
    <Peak1D F1="0.646344" intensity="1.500000e+01" type="0"/>
    <Peak1D F1="0.628719" intensity="7.245236e+00" type="0"/>
    <Peak1D F1="0.588497" intensity="7.704176e-02" type="0"/>
    <Peak1D F1="0.572739" intensity="9.588919e-02" type="0"/>
    <Peak1D F1="0.559935" intensity="1.512023e-01" type="0"/>
    <Peak1D F1="0.554966" intensity="1.441878e-01" type="0"/>
    <Peak1D F1="0.546755" intensity="1.394716e-01" type="0"/>
    <Peak1D F1="0.542166" intensity="2.412202e-01" type="0"/>
    <Peak1D F1="0.524705" intensity="1.269959e-01" type="0"/>
    <Peak1D F1="0.511840" intensity="5.232207e-02" type="0"/>
    <Peak1D F1="0.503636" intensity="7.380151e-02" type="0"/>
    <Peak1D F1="0.486213" intensity="1.079245e-01" type="0"/>
    <Peak1D F1="0.468675" intensity="6.108634e-02" type="0"/>
    <Peak1D F1="0.320308" intensity="1.026772e-02" type="0"/>
    <Peak1D F1="0.297513" intensity="1.077354e-02" type="0"/>
    <Peak1D F1="0.261677" intensity="8.915794e-03" type="0"/>
    <Peak1D F1="0.240051" intensity="8.329100e-03" type="0"/>
    <Peak1D F1="0.230341" intensity="7.734374e-03" type="0"/>
    <Peak1D F1="0.206431" intensity="7.932033e-03" type="0"/>
    <Peak1D F1="0.147871" intensity="7.028948e-03" type="0"/>
    <Peak1D F1="0.093204" intensity="2.766191e-02" type="0"/>
    <Peak1D F1="0.061930" intensity="7.279566e-03" type="0"/>
    <Peak1D F1="-3.576836" intensity="7.095632e-03" type="0"/>
  </PeakList1D>
</PeakList>
