# Supplementary material for: Synthesis of Quinolizidine-Based 1,4-Azaphosphinines via Cyclization of Heteroarylmethyl(alkynyl)phosphinates
Source: J Org Chem. 2025 Dec 22;91(1):698–719. doi: 10.1021/acs.joc.5c02870 (PMC12797286; doi:10.1021/acs.joc.5c02870)
Supplement: Supplementary file 2 [file jo5c02870_si_002.zip › NMR spectra in FID/(Sa,R)-2t/31P/pdata/1/parm.txt]

Current Data Parameters
NAME        MK_261D_PR2              
EXPNO                31              
PROCNO                1              

F2 - Acquisition Parameters
Date_          20250131              
Time              14.07 h            
INSTRUM           spect              
PROBHD   Z116098_0449 (              
PULPROG          zgpg30              
TD                65536              
SOLVENT           CDCl3              
NS                    8              
DS                    4              
SWH           64102.562 Hz           
FIDRES         1.956255 Hz           
AQ            0.5111808 sec          
RG               203.67              
DW                7.800 usec         
DE                 6.50 usec         
TE                298.1 K            
D1           2.00000000 sec          
D11          0.03000000 sec          
TD0                   1              
SFO1        161.9674942 MHz          
NUC1                31P              
P1                 8.00 usec         
PLW1        52.25000000 W            
SFO2        400.1316005 MHz          
NUC2                 1H              
CPDPRG[2        waltz16              
PCPD2             90.00 usec         
PLW2        16.00000000 W            
PLW12        0.18777999 W            
PLW13        0.09445100 W            

F2 - Processing parameters
SI                32768              
SF          161.9755930 MHz          
WDW                  EM              
SSB      0              
LB                 1.00 Hz           
GB       0              
PC                 1.40              
