# Supplementary material for: Synthesis of Quinolizidine-Based 1,4-Azaphosphinines via Cyclization of Heteroarylmethyl(alkynyl)phosphinates
Source: J Org Chem. 2025 Dec 22;91(1):698–719. doi: 10.1021/acs.joc.5c02870 (PMC12797286; doi:10.1021/acs.joc.5c02870)
Supplement: Supplementary file 2 [file jo5c02870_si_002.zip › NMR spectra in FID/(Sa,R)-2t/31P/pdata/1/peaklist.xml]

<?xml version="1.0" encoding="UTF-8"?>
<PeakList>
  <PeakList1D>
    <PeakList1DHeader creator="gamos" date="2025-01-31T14:07:30.623+01:00" expNo="31" name="MK_261D_PR2" owner="" procNo="1" source="/opt/topspin3.5pl7/data/gamos/data/kosak/nmr">
      <PeakPickDetails>F1=147.877197ppm, F2=-247.877274ppm, MI=0.00cm, MAXI=10000.00cm, PC=1.400
      </PeakPickDetails>
    </PeakList1DHeader>
    <Peak1D F1="14.896186" intensity="1.500000e+01" type="0"/>
    <Peak1D F1="14.521383" intensity="2.373748e-01" type="0"/>
  </PeakList1D>
</PeakList>
