# Supplementary material for: Synthesis of Quinolizidine-Based 1,4-Azaphosphinines via Cyclization of Heteroarylmethyl(alkynyl)phosphinates
Source: J Org Chem. 2025 Dec 22;91(1):698–719. doi: 10.1021/acs.joc.5c02870 (PMC12797286; doi:10.1021/acs.joc.5c02870)
Supplement: Supplementary file 2 [file jo5c02870_si_002.zip › NMR spectra in FID/1a/13C/audita.txt]

##TITLE= Audit trail, TopSpin 3.5 pl 7
##JCAMPDX= 5.01
##ORIGIN= Bruker BioSpin GmbH
##OWNER= gamos
$$ /opt/topspin3.5pl7/data/gamos/data/kosak/nmr/MK_267A15/41/audita.txt
##AUDIT TRAIL=  $$ (NUMBER, WHEN, WHO, WHERE, PROCESS, VERSION, WHAT)
(   1,<2024-07-17 08:43:11.735 +0200>,<gamos>,<CZC5400LYD>,<go4>,<TopSpin 3.5.7>,
      <created by zg
	started at 2024-07-17 08:14:22.770 +0200,
	POWCHK enabled, PULCHK disabled,
       configuration hash MD5:
       A3 A1 17 D0 55 64 7A B1 3A CB 89 C8 1D 51 79 E2
       data hash MD5: 64K
       2C 20 42 A0 B0 75 FF 1E 1D 86 F3 74 33 AE F5 A5>)
(   2,<2024-07-17 08:43:11.781 +0200>,<gamos>,<CZC5400LYD>,<audit>,<TopSpin 3.5.7>,
      <user comment:
       ICON-NMR User ID: kosak
       data hash MD5: 64K
       2C 20 42 A0 B0 75 FF 1E 1D 86 F3 74 33 AE F5 A5>)
##END=

$$ hash MD5
$$ 38 15 E0 0A 68 CC 01 A9 50 FE B9 FC 43 06 58 15
