# Supplementary material for: Synthesis of Quinolizidine-Based 1,4-Azaphosphinines via Cyclization of Heteroarylmethyl(alkynyl)phosphinates
Source: J Org Chem. 2025 Dec 22;91(1):698–719. doi: 10.1021/acs.joc.5c02870 (PMC12797286; doi:10.1021/acs.joc.5c02870)
Supplement: Supplementary file 2 [file jo5c02870_si_002.zip › NMR spectra in FID/1a/13C/pdata/1/intrng]

P 0
149.784848   148.902603
136.689713   136.398062
132.708675   131.943091
130.812943   130.156728
128.698473   128.290161
125.308029   124.382036
122.304022   121.786342
77.717860   76.456469
62.792614   62.398885
16.536749   15.997194
