# Supplementary material for: Synthesis of Quinolizidine-Based 1,4-Azaphosphinines via Cyclization of Heteroarylmethyl(alkynyl)phosphinates
Source: J Org Chem. 2025 Dec 22;91(1):698–719. doi: 10.1021/acs.joc.5c02870 (PMC12797286; doi:10.1021/acs.joc.5c02870)
Supplement: Supplementary file 2 [file jo5c02870_si_002.zip › NMR spectra in FID/1a/13C/pdata/1/peaklist.xml]

<?xml version="1.0" encoding="UTF-8"?>
<PeakList>
  <PeakList1D>
    <PeakList1DHeader creator="gamos" date="2024-07-17T08:43:12.354+02:00" expNo="41" name="MK_267A15" owner="" procNo="1" source="/opt/topspin3.5pl7/data/gamos/data/kosak/nmr">
      <PeakPickDetails>F1=219.460297ppm, F2=-19.460289ppm, MI=0.00cm, MAXI=10000.00cm, PC=1.400
      </PeakPickDetails>
    </PeakList1DHeader>
    <Peak1D F1="151.813187" intensity="1.193539e+00" type="0"/>
    <Peak1D F1="151.729904" intensity="1.478619e+00" type="0"/>
    <Peak1D F1="149.614304" intensity="3.508057e+00" type="0"/>
    <Peak1D F1="149.591766" intensity="3.149300e+00" type="0"/>
    <Peak1D F1="136.560135" intensity="4.013187e+00" type="0"/>
    <Peak1D F1="136.529541" intensity="3.565985e+00" type="0"/>
    <Peak1D F1="132.551590" intensity="7.609423e+00" type="0"/>
    <Peak1D F1="130.655609" intensity="7.479738e+00" type="0"/>
    <Peak1D F1="128.520752" intensity="1.500000e+01" type="0"/>
    <Peak1D F1="124.794426" intensity="3.834985e+00" type="0"/>
    <Peak1D F1="124.746483" intensity="3.520039e+00" type="0"/>
    <Peak1D F1="122.149330" intensity="3.708958e+00" type="0"/>
    <Peak1D F1="122.117378" intensity="3.973653e+00" type="0"/>
    <Peak1D F1="119.632294" intensity="1.111129e+00" type="0"/>
    <Peak1D F1="119.589279" intensity="1.065753e+00" type="0"/>
    <Peak1D F1="101.801674" intensity="1.367317e+00" type="0"/>
    <Peak1D F1="101.432259" intensity="1.449528e+00" type="0"/>
    <Peak1D F1="81.738159" intensity="9.352542e-01" type="0"/>
    <Peak1D F1="79.692841" intensity="9.638085e-01" type="0"/>
    <Peak1D F1="77.371010" intensity="1.979310e+01" type="0"/>
    <Peak1D F1="77.054352" intensity="2.037661e+01" type="0"/>
    <Peak1D F1="76.735275" intensity="2.015738e+01" type="0"/>
    <Peak1D F1="62.625500" intensity="3.286471e+00" type="0"/>
    <Peak1D F1="62.552258" intensity="3.261993e+00" type="0"/>
    <Peak1D F1="42.372322" intensity="2.472345e+00" type="0"/>
    <Peak1D F1="41.244610" intensity="2.598380e+00" type="0"/>
    <Peak1D F1="16.288347" intensity="3.187447e+00" type="0"/>
    <Peak1D F1="16.222099" intensity="3.281427e+00" type="0"/>
  </PeakList1D>
</PeakList>
